# Supplementary material for: Sensory gene identification in the transcriptome of the ectoparasitoid Quadrastichus mendeli
Source: Sci Rep. 2021 May 6;11:9726. doi: 10.1038/s41598-021-89253-w (PMC8102506; doi:10.1038/s41598-021-89253-w)
Supplement: Supplementary file 3 — Additional File 3. [file 41598_2021_89253_MOESM3_ESM.xls]

## Sheet: Quadrastichus_mendeli-Unigene.f
GO classification of the Quadrastichus mendeli transcriptome.
Ontology	Class	Gene Number	Gene ID
Biological Process	reproduction	17	Unigene0000407;Unigene0001196;Unigene0002537;Unigene0004153;Unigene0004253;Unigene0005478;Unigene0009054;Unigene0016028;Unigene0016265;Unigene0017074;Unigene0017082;Unigene0020254;Unigene0020409;Unigene0022991;Unigene0023901;Unigene0025517;Unigene0026134
Biological Process	cell killing	2	Unigene0020557;Unigene0023122
Biological Process	immune system process	24	Unigene0001201;Unigene0001548;Unigene0004100;Unigene0004153;Unigene0004211;Unigene0008331;Unigene0008740;Unigene0008741;Unigene0009054;Unigene0009672;Unigene0019083;Unigene0020501;Unigene0021378;Unigene0021818;Unigene0022199;Unigene0022727;Unigene0023232;Unigene0023239;Unigene0023752;Unigene0024428;Unigene0025001;Unigene0025512;Unigene0025783;Unigene0026191
Biological Process	behavior	6	Unigene0000407;Unigene0009054;Unigene0013443;Unigene0016028;Unigene0016265;Unigene0017082
Biological Process	metabolic process	1552	Unigene0000023;Unigene0000054;Unigene0000068;Unigene0000082;Unigene0000095;Unigene0000100;Unigene0000111;Unigene0000200;Unigene0000214;Unigene0000224;Unigene0000239;Unigene0000266;Unigene0000343;Unigene0000376;Unigene0000384;Unigene0000392;Unigene0000393;Unigene0000396;Unigene0000407;Unigene0000421;Unigene0000425;Unigene0000427;Unigene0000456;Unigene0000462;Unigene0000472;Unigene0000507;Unigene00…
Biological Process	cellular process	1539	Unigene0000023;Unigene0000054;Unigene0000068;Unigene0000100;Unigene0000106;Unigene0000111;Unigene0000123;Unigene0000144;Unigene0000147;Unigene0000188;Unigene0000200;Unigene0000266;Unigene0000384;Unigene0000392;Unigene0000393;Unigene0000407;Unigene0000410;Unigene0000427;Unigene0000456;Unigene0000462;Unigene0000469;Unigene0000472;Unigene0000505;Unigene0000507;Unigene0000523;Unigene0000527;Unigene00…
Biological Process	reproductive process	16	Unigene0000407;Unigene0001196;Unigene0002537;Unigene0004153;Unigene0004253;Unigene0005478;Unigene0009054;Unigene0016028;Unigene0016265;Unigene0017074;Unigene0017082;Unigene0020254;Unigene0020409;Unigene0022991;Unigene0025517;Unigene0026134
Biological Process	biological adhesion	31	Unigene0000846;Unigene0001477;Unigene0002330;Unigene0003187;Unigene0003307;Unigene0004253;Unigene0004623;Unigene0005262;Unigene0005948;Unigene0006600;Unigene0006601;Unigene0006637;Unigene0006854;Unigene0007120;Unigene0007323;Unigene0007432;Unigene0008973;Unigene0008974;Unigene0011609;Unigene0018283;Unigene0020070;Unigene0021367;Unigene0022236;Unigene0022597;Unigene0023170;Unigene0023239;Unigene00…
Biological Process	signaling	255	Unigene0000054;Unigene0000106;Unigene0000123;Unigene0000144;Unigene0000147;Unigene0000407;Unigene0000469;Unigene0000583;Unigene0000728;Unigene0000781;Unigene0000827;Unigene0000846;Unigene0000918;Unigene0001199;Unigene0001477;Unigene0001581;Unigene0001616;Unigene0001636;Unigene0001683;Unigene0001693;Unigene0001889;Unigene0001897;Unigene0001975;Unigene0002017;Unigene0002178;Unigene0002281;Unigene00…
Biological Process	multicellular organismal process	116	Unigene0000164;Unigene0000407;Unigene0000523;Unigene0000728;Unigene0000918;Unigene0000920;Unigene0001196;Unigene0001197;Unigene0001198;Unigene0001201;Unigene0001220;Unigene0001616;Unigene0002537;Unigene0002581;Unigene0002684;Unigene0002872;Unigene0002918;Unigene0003739;Unigene0004100;Unigene0004153;Unigene0004211;Unigene0004560;Unigene0004681;Unigene0004906;Unigene0005060;Unigene0005099;Unigene00…
Biological Process	developmental process	63	Unigene0000407;Unigene0000523;Unigene0000920;Unigene0001196;Unigene0001199;Unigene0001201;Unigene0002537;Unigene0002684;Unigene0002872;Unigene0003089;Unigene0004100;Unigene0004153;Unigene0004205;Unigene0004211;Unigene0004906;Unigene0005352;Unigene0005478;Unigene0005828;Unigene0006854;Unigene0006946;Unigene0007190;Unigene0007614;Unigene0008074;Unigene0008331;Unigene0008740;Unigene0008741;Unigene00…
Biological Process	growth	2	Unigene0020254;Unigene0020621
Biological Process	locomotion	12	Unigene0004211;Unigene0004253;Unigene0005828;Unigene0008740;Unigene0008741;Unigene0009054;Unigene0013335;Unigene0014519;Unigene0017082;Unigene0019473;Unigene0020254;Unigene0022991
Biological Process	single-organism process	1312	Unigene0000054;Unigene0000100;Unigene0000106;Unigene0000123;Unigene0000144;Unigene0000147;Unigene0000188;Unigene0000200;Unigene0000224;Unigene0000239;Unigene0000266;Unigene0000343;Unigene0000396;Unigene0000407;Unigene0000410;Unigene0000421;Unigene0000469;Unigene0000505;Unigene0000523;Unigene0000547;Unigene0000548;Unigene0000561;Unigene0000583;Unigene0000608;Unigene0000623;Unigene0000728;Unigene00…
Biological Process	biological phase	8	Unigene0000106;Unigene0000781;Unigene0005352;Unigene0009672;Unigene0011067;Unigene0015530;Unigene0019083;Unigene0022727
Biological Process	rhythmic process	4	Unigene0009672;Unigene0016265;Unigene0021609;Unigene0022727
Biological Process	response to stimulus	352	Unigene0000054;Unigene0000106;Unigene0000123;Unigene0000144;Unigene0000147;Unigene0000407;Unigene0000421;Unigene0000469;Unigene0000583;Unigene0000728;Unigene0000781;Unigene0000827;Unigene0000846;Unigene0000918;Unigene0001036;Unigene0001199;Unigene0001201;Unigene0001220;Unigene0001391;Unigene0001477;Unigene0001581;Unigene0001616;Unigene0001636;Unigene0001683;Unigene0001693;Unigene0001826;Unigene00…
Biological Process	localization	465	Unigene0000045;Unigene0000188;Unigene0000190;Unigene0000523;Unigene0000547;Unigene0000565;Unigene0000827;Unigene0000870;Unigene0001114;Unigene0001115;Unigene0001188;Unigene0001199;Unigene0001218;Unigene0001220;Unigene0001235;Unigene0001368;Unigene0001375;Unigene0001391;Unigene0001450;Unigene0001504;Unigene0001548;Unigene0001642;Unigene0001656;Unigene0001660;Unigene0001667;Unigene0001690;Unigene00…
Biological Process	multi-organism process	39	Unigene0000407;Unigene0001036;Unigene0001196;Unigene0004153;Unigene0004205;Unigene0004253;Unigene0004333;Unigene0004759;Unigene0004760;Unigene0005168;Unigene0005478;Unigene0005828;Unigene0007084;Unigene0009054;Unigene0009672;Unigene0016028;Unigene0016265;Unigene0017074;Unigene0017082;Unigene0020254;Unigene0020409;Unigene0020557;Unigene0020621;Unigene0021378;Unigene0021818;Unigene0022176;Unigene00…
Biological Process	biological regulation	615	Unigene0000054;Unigene0000076;Unigene0000106;Unigene0000123;Unigene0000144;Unigene0000147;Unigene0000354;Unigene0000407;Unigene0000456;Unigene0000462;Unigene0000468;Unigene0000469;Unigene0000481;Unigene0000505;Unigene0000515;Unigene0000523;Unigene0000583;Unigene0000728;Unigene0000781;Unigene0000827;Unigene0000846;Unigene0000918;Unigene0001196;Unigene0001197;Unigene0001198;Unigene0001199;Unigene00…
Biological Process	cellular component organization or biogenesis	210	Unigene0000106;Unigene0000523;Unigene0000781;Unigene0001220;Unigene0001385;Unigene0001391;Unigene0001671;Unigene0001758;Unigene0001808;Unigene0001983;Unigene0002313;Unigene0002590;Unigene0002684;Unigene0002696;Unigene0002855;Unigene0003089;Unigene0003198;Unigene0003345;Unigene0003346;Unigene0003739;Unigene0003759;Unigene0003760;Unigene0004153;Unigene0004211;Unigene0004253;Unigene0004414;Unigene00…
Biological Process	detoxification	1	Unigene0014771
Molecular Function	transcription factor activity, protein binding	1	Unigene0004153
Molecular Function	nucleic acid binding transcription factor activity	52	Unigene0001196;Unigene0001198;Unigene0001201;Unigene0001216;Unigene0001239;Unigene0002537;Unigene0002581;Unigene0003250;Unigene0003998;Unigene0004100;Unigene0004153;Unigene0005112;Unigene0005358;Unigene0005359;Unigene0006110;Unigene0006111;Unigene0007142;Unigene0007237;Unigene0009572;Unigene0009648;Unigene0009728;Unigene0009740;Unigene0010137;Unigene0010138;Unigene0010189;Unigene0011914;Unigene00…
Molecular Function	catalytic activity	1580	Unigene0000023;Unigene0000054;Unigene0000063;Unigene0000082;Unigene0000095;Unigene0000111;Unigene0000190;Unigene0000200;Unigene0000228;Unigene0000239;Unigene0000241;Unigene0000266;Unigene0000328;Unigene0000343;Unigene0000352;Unigene0000384;Unigene0000392;Unigene0000393;Unigene0000394;Unigene0000396;Unigene0000407;Unigene0000421;Unigene0000446;Unigene0000472;Unigene0000501;Unigene0000523;Unigene00…
Molecular Function	signal transducer activity	82	Unigene0000144;Unigene0000147;Unigene0000469;Unigene0000846;Unigene0001199;Unigene0001477;Unigene0001581;Unigene0001616;Unigene0001636;Unigene0002537;Unigene0003187;Unigene0003539;Unigene0004497;Unigene0004723;Unigene0004868;Unigene0005262;Unigene0005446;Unigene0005485;Unigene0005662;Unigene0006169;Unigene0006223;Unigene0006373;Unigene0006600;Unigene0006601;Unigene0007171;Unigene0007172;Unigene00…
Molecular Function	structural molecule activity	62	Unigene0001385;Unigene0002431;Unigene0004673;Unigene0004759;Unigene0004760;Unigene0004924;Unigene0005025;Unigene0005168;Unigene0005551;Unigene0005988;Unigene0006441;Unigene0007114;Unigene0007162;Unigene0007760;Unigene0007836;Unigene0008164;Unigene0008219;Unigene0008612;Unigene0008740;Unigene0008741;Unigene0009544;Unigene0010468;Unigene0010469;Unigene0011409;Unigene0011502;Unigene0011575;Unigene00…
Molecular Function	transporter activity	191	Unigene0000340;Unigene0000457;Unigene0000523;Unigene0000547;Unigene0000870;Unigene0001114;Unigene0001115;Unigene0001199;Unigene0001327;Unigene0001375;Unigene0001504;Unigene0001642;Unigene0001667;Unigene0001710;Unigene0001790;Unigene0001961;Unigene0002073;Unigene0002089;Unigene0002610;Unigene0002812;Unigene0002813;Unigene0002928;Unigene0003786;Unigene0003841;Unigene0003913;Unigene0003914;Unigene00…
Molecular Function	binding	1552	Unigene0000023;Unigene0000054;Unigene0000082;Unigene0000085;Unigene0000106;Unigene0000111;Unigene0000190;Unigene0000266;Unigene0000328;Unigene0000348;Unigene0000354;Unigene0000384;Unigene0000392;Unigene0000393;Unigene0000407;Unigene0000439;Unigene0000481;Unigene0000494;Unigene0000499;Unigene0000500;Unigene0000501;Unigene0000505;Unigene0000523;Unigene0000527;Unigene0000556;Unigene0000565;Unigene00…
Molecular Function	electron carrier activity	1	Unigene0006342
Molecular Function	antioxidant activity	6	Unigene0000421;Unigene0006163;Unigene0009048;Unigene0009505;Unigene0010968;Unigene0014549
Molecular Function	translation regulator activity	1	Unigene0023232
Molecular Function	molecular transducer activity	106	Unigene0000144;Unigene0000147;Unigene0000469;Unigene0000846;Unigene0001199;Unigene0001477;Unigene0001616;Unigene0001636;Unigene0001667;Unigene0001683;Unigene0002537;Unigene0002927;Unigene0003187;Unigene0003539;Unigene0004497;Unigene0004723;Unigene0004868;Unigene0005262;Unigene0005485;Unigene0005662;Unigene0006110;Unigene0006111;Unigene0006169;Unigene0006223;Unigene0006373;Unigene0006600;Unigene00…
Molecular Function	molecular function regulator	23	Unigene0001897;Unigene0003089;Unigene0003739;Unigene0004211;Unigene0004253;Unigene0006792;Unigene0007398;Unigene0007399;Unigene0010982;Unigene0013439;Unigene0013992;Unigene0013993;Unigene0014489;Unigene0015392;Unigene0017825;Unigene0017988;Unigene0018890;Unigene0019297;Unigene0020008;Unigene0020009;Unigene0020065;Unigene0024201;Unigene0024257
Cellular Component	extracellular region	17	Unigene0000523;Unigene0002684;Unigene0007687;Unigene0007819;Unigene0008740;Unigene0008741;Unigene0010545;Unigene0010574;Unigene0014127;Unigene0020226;Unigene0020254;Unigene0020557;Unigene0023122;Unigene0023239;Unigene0024315;Unigene0025349;Unigene0026900
Cellular Component	cell	932	Unigene0000045;Unigene0000061;Unigene0000085;Unigene0000106;Unigene0000354;Unigene0000384;Unigene0000407;Unigene0000425;Unigene0000428;Unigene0000481;Unigene0000499;Unigene0000500;Unigene0000505;Unigene0000523;Unigene0000529;Unigene0000583;Unigene0000781;Unigene0000827;Unigene0000873;Unigene0000877;Unigene0000945;Unigene0000965;Unigene0001036;Unigene0001043;Unigene0001155;Unigene0001196;Unigene00…
Cellular Component	membrane	639	Unigene0000045;Unigene0000123;Unigene0000144;Unigene0000147;Unigene0000164;Unigene0000188;Unigene0000239;Unigene0000340;Unigene0000384;Unigene0000396;Unigene0000407;Unigene0000457;Unigene0000469;Unigene0000472;Unigene0000505;Unigene0000523;Unigene0000547;Unigene0000548;Unigene0000846;Unigene0000870;Unigene0000945;Unigene0001061;Unigene0001114;Unigene0001115;Unigene0001129;Unigene0001146;Unigene00…
Cellular Component	virion	4	Unigene0020252;Unigene0020599;Unigene0024070;Unigene0024530
Cellular Component	cell junction	17	Unigene0001220;Unigene0003739;Unigene0004759;Unigene0004760;Unigene0008740;Unigene0011868;Unigene0017973;Unigene0018463;Unigene0021378;Unigene0021609;Unigene0022706;Unigene0023239;Unigene0024083;Unigene0024284;Unigene0024428;Unigene0025744;Unigene0025745
Cellular Component	extracellular matrix	15	Unigene0000728;Unigene0000918;Unigene0006953;Unigene0006996;Unigene0009642;Unigene0009644;Unigene0010574;Unigene0015873;Unigene0017866;Unigene0019543;Unigene0020557;Unigene0023122;Unigene0024491;Unigene0026412;Unigene0026413
Cellular Component	membrane-enclosed lumen	52	Unigene0000505;Unigene0001391;Unigene0001491;Unigene0002855;Unigene0003998;Unigene0004153;Unigene0004211;Unigene0004253;Unigene0004333;Unigene0004759;Unigene0004760;Unigene0004906;Unigene0006009;Unigene0006342;Unigene0006682;Unigene0006713;Unigene0007741;Unigene0008331;Unigene0008658;Unigene0008740;Unigene0008850;Unigene0009054;Unigene0009573;Unigene0009655;Unigene0009672;Unigene0010514;Unigene00…
Cellular Component	macromolecular complex	419	Unigene0000045;Unigene0000106;Unigene0000425;Unigene0000468;Unigene0000523;Unigene0000610;Unigene0000781;Unigene0000873;Unigene0000877;Unigene0001036;Unigene0001111;Unigene0001375;Unigene0001385;Unigene0001391;Unigene0001491;Unigene0001661;Unigene0001672;Unigene0001883;Unigene0001916;Unigene0001923;Unigene0001955;Unigene0001989;Unigene0002231;Unigene0002313;Unigene0002431;Unigene0002452;Unigene00…
Cellular Component	organelle	576	Unigene0000045;Unigene0000061;Unigene0000085;Unigene0000106;Unigene0000354;Unigene0000384;Unigene0000425;Unigene0000481;Unigene0000499;Unigene0000500;Unigene0000505;Unigene0000523;Unigene0000529;Unigene0000781;Unigene0000945;Unigene0001036;Unigene0001196;Unigene0001197;Unigene0001198;Unigene0001199;Unigene0001200;Unigene0001201;Unigene0001216;Unigene0001220;Unigene0001239;Unigene0001368;Unigene00…
Cellular Component	extracellular matrix component	2	Unigene0020557;Unigene0023122
Cellular Component	extracellular region part	15	Unigene0000523;Unigene0007687;Unigene0007819;Unigene0008740;Unigene0008741;Unigene0010574;Unigene0014127;Unigene0020226;Unigene0020254;Unigene0020557;Unigene0023122;Unigene0023239;Unigene0024315;Unigene0025349;Unigene0026900
Cellular Component	organelle part	228	Unigene0000045;Unigene0000106;Unigene0000425;Unigene0000505;Unigene0000523;Unigene0000781;Unigene0000945;Unigene0001036;Unigene0001201;Unigene0001368;Unigene0001391;Unigene0001450;Unigene0001491;Unigene0001672;Unigene0002165;Unigene0002231;Unigene0002409;Unigene0002452;Unigene0002501;Unigene0002812;Unigene0002823;Unigene0002855;Unigene0003050;Unigene0003089;Unigene0003739;Unigene0003998;Unigene00…
Cellular Component	virion part	4	Unigene0020252;Unigene0020599;Unigene0024070;Unigene0024530
Cellular Component	membrane part	531	Unigene0000045;Unigene0000144;Unigene0000147;Unigene0000164;Unigene0000188;Unigene0000239;Unigene0000340;Unigene0000384;Unigene0000396;Unigene0000457;Unigene0000469;Unigene0000472;Unigene0000523;Unigene0000547;Unigene0000548;Unigene0000846;Unigene0000870;Unigene0000945;Unigene0001061;Unigene0001114;Unigene0001115;Unigene0001180;Unigene0001188;Unigene0001199;Unigene0001220;Unigene0001235;Unigene00…
Cellular Component	synapse part	24	Unigene0001667;Unigene0003739;Unigene0005352;Unigene0005590;Unigene0005591;Unigene0005592;Unigene0008545;Unigene0008546;Unigene0008740;Unigene0008741;Unigene0009412;Unigene0009750;Unigene0010060;Unigene0010107;Unigene0010108;Unigene0014803;Unigene0014953;Unigene0016198;Unigene0016199;Unigene0017082;Unigene0017236;Unigene0018743;Unigene0019240;Unigene0019470
Cellular Component	cell part	932	Unigene0000045;Unigene0000061;Unigene0000085;Unigene0000106;Unigene0000354;Unigene0000384;Unigene0000407;Unigene0000425;Unigene0000428;Unigene0000481;Unigene0000499;Unigene0000500;Unigene0000505;Unigene0000523;Unigene0000529;Unigene0000583;Unigene0000781;Unigene0000827;Unigene0000873;Unigene0000877;Unigene0000945;Unigene0000965;Unigene0001036;Unigene0001043;Unigene0001155;Unigene0001196;Unigene00…
Cellular Component	synapse	25	Unigene0001667;Unigene0003739;Unigene0005352;Unigene0005590;Unigene0005591;Unigene0005592;Unigene0008545;Unigene0008546;Unigene0008740;Unigene0008741;Unigene0009412;Unigene0009750;Unigene0010060;Unigene0010107;Unigene0010108;Unigene0014803;Unigene0014953;Unigene0016198;Unigene0016199;Unigene0017082;Unigene0017236;Unigene0017958;Unigene0018743;Unigene0019240;Unigene0019470
Cellular Component	supramolecular fiber	5	Unigene0003089;Unigene0005352;Unigene0011330;Unigene0017476;Unigene0019083
