# Supplementary material for: Sensory gene identification in the transcriptome of the ectoparasitoid Quadrastichus mendeli
Source: Sci Rep. 2021 May 6;11:9726. doi: 10.1038/s41598-021-89253-w (PMC8102506; doi:10.1038/s41598-021-89253-w)
Supplement: Supplementary file 4 — Additional File 4. [file 41598_2021_89253_MOESM4_ESM.xls]

## Sheet: Quadrastichus_mendeli-Unigene.f
KOG classification of the Quadrastichus mendeli transcriptome.
Code	Functional-Categories	Gene-Number	Genes
A	RNA processing and modification	1020	Unigene0000049,KOG4211	Unigene0000096,KOG0265	Unigene0000096,KOG0272	Unigene0000245,KOG0335	Unigene0000245,KOG0331	Unigene0000245,KOG0336	Unigene0000328,KOG0341	Unigene0000328,KOG0335	Unigene0000328,KOG0331	Unigene0000328,KOG0333	Unigene0000328,KOG0334	Unigene0000328,KOG0339	Unigene0000439,KOG2193	Unigene0000439,KOG2190	Unigene0000439,KOG1676	Unigene0000494,KOG0132	Unigene0000525,KOG1676	Unigene0000647,KOG4213	Unigene0000657,KOG2868	Unigene0000701,KOG2185	Unigene0000701,KOG2184	Unigene0000837,KOG4206	Unigene0000847,KOG2769	Unigene0001048,KOG0109	Unigene0001048,KOG0106	Unigene0001053,KOG4213	Unigene0001153,KOG0131	Unigene0001153,KOG4209	Unigene0001160,KOG0265	Unigene0001160,KOG0272	Unigene0001175,KOG3937	Unigene0001218,KOG4353	Unigene0001304,KOG0284	Unigene0001316,KOG2242	Unigene0001316,KOG0349	Unigene0001322,KOG3080	Unigene0001333,KOG1644	Unigene0001391,KOG0329	Unigene0001391,KOG0326	Unigene0001397,KOG3741	Unigene0001445,KOG4008	Unigene0001471,KOG1869	Unigene0001508,KOG1975	Unigene0001537,KOG0701	Unigene0001537,KOG1817	Unigene0001537,KOG0330	Unigene0001549,KOG1908
B	Chromatin structure and dynamics	512	Unigene0000085,KOG1756	Unigene0000314,KOG0273	Unigene0000499,KOG1744	Unigene0000500,KOG1744	Unigene0000504,KOG0890	Unigene0000504,KOG0892	Unigene0000534,KOG2747	Unigene0000537,KOG4012	Unigene0000567,KOG1472	Unigene0000567,KOG1245	Unigene0000579,KOG3105	Unigene0000954,KOG2084	Unigene0001036,KOG1756	Unigene0001072,KOG2084	Unigene0001300,KOG2633	Unigene0001326,KOG1082	Unigene0001345,KOG4012	Unigene0001557,KOG2084	Unigene0001582,KOG2084	Unigene0001620,KOG1082	Unigene0001626,KOG1245	Unigene0001626,KOG1472	Unigene0001720,KOG0264	Unigene0001732,KOG2084	Unigene0002122,KOG2416	Unigene0002268,KOG1080	Unigene0002304,KOG1082	Unigene0002317,KOG1082	Unigene0002368,KOG2084	Unigene0002369,KOG2084	Unigene0002389,KOG2084	Unigene0002472,KOG3105	Unigene0002595,KOG2084	Unigene0002696,KOG2747	Unigene0002769,KOG1973	Unigene0002855,KOG1744	Unigene0002915,KOG2084	Unigene0002990,KOG2084	Unigene0003280,KOG2084	Unigene0003306,KOG3001	Unigene0003345,KOG3467	Unigene0003346,KOG3467	Unigene0003348,KOG3105	Unigene0003395,KOG2084	Unigene0003432,KOG1744	Unigene0003463,KOG2084	Unigene0003610,KOG1082
C	Energy production and conversion	523	Unigene0000218,KOG2258	Unigene0000239,KOG4668	Unigene0000394,KOG3360	Unigene0000553,KOG0069	Unigene0000606,KOG1192	Unigene0000870,KOG1671	Unigene0000946,KOG4527	Unigene0001041,KOG3446	Unigene0001050,KOG3300	Unigene0001089,KOG1192	Unigene0001227,KOG1192	Unigene0001254,KOG1192	Unigene0001287,KOG1192	Unigene0001368,KOG0749	Unigene0001375,KOG3432	Unigene0001377,KOG2621	Unigene0001377,KOG2620	Unigene0001386,KOG1192	Unigene0001400,KOG1119	Unigene0001466,KOG1772	Unigene0001512,KOG3851	Unigene0001699,KOG3868	Unigene0001775,KOG3196	Unigene0001790,KOG3976	Unigene0001833,KOG1647	Unigene0001964,KOG0025	Unigene0001971,KOG1192	Unigene0002000,KOG3976	Unigene0002121,KOG4630	Unigene0002409,KOG4845	Unigene0002603,KOG3581	Unigene0002627,KOG4516	Unigene0002632,KOG0538	Unigene0002701,KOG0538	Unigene0002702,KOG1687	Unigene0002850,KOG4845	Unigene0002871,KOG1192	Unigene0002902,KOG1182	Unigene0002902,KOG0225	Unigene0003524,KOG1192	Unigene0003725,KOG4664	Unigene0003780,KOG4092	Unigene0003962,KOG3495	Unigene0003963,KOG3495	Unigene0004138,KOG4770	Unigene0004209,KOG0534	Unigene0004286,KOG3466
D	Cell cycle control, cell division, chromosome partitioning	749	Unigene0000043,KOG3194	Unigene0000044,KOG0971	Unigene0000096,KOG0267	Unigene0000138,KOG1987	Unigene0000317,KOG0987	Unigene0000349,KOG0987	Unigene0000456,KOG3437	Unigene0000504,KOG0890	Unigene0000504,KOG0892	Unigene0000579,KOG3105	Unigene0000860,KOG1987	Unigene0000896,KOG1987	Unigene0000905,KOG2277	Unigene0001050,KOG3300	Unigene0001152,KOG1434	Unigene0001154,KOG1987	Unigene0001166,KOG1987	Unigene0001174,KOG4466	Unigene0001199,KOG3573	Unigene0001234,KOG1987	Unigene0001480,KOG3687	Unigene0001544,KOG0580	Unigene0001561,KOG3687	Unigene0001579,KOG0580	Unigene0001640,KOG0987	Unigene0001661,KOG3687	Unigene0001673,KOG0267	Unigene0001673,KOG0973	Unigene0001683,KOG0082	Unigene0001703,KOG0580	Unigene0001720,KOG0305	Unigene0001759,KOG1987	Unigene0001827,KOG2101	Unigene0001836,KOG1987	Unigene0001837,KOG1987	Unigene0001838,KOG1938	Unigene0001847,KOG2186	Unigene0001866,KOG1987	Unigene0001891,KOG0601	Unigene0001891,KOG0591	Unigene0001911,KOG0267	Unigene0001917,KOG2227	Unigene0001956,KOG1987	Unigene0002193,KOG2513	Unigene0002240,KOG4151	Unigene0002240,KOG0668	Unigene0002258,KOG1987
E	Amino acid transport and metabolism	683	Unigene0000095,KOG3627	Unigene0000197,KOG3627	Unigene0000214,KOG3624	Unigene0000224,KOG2844	Unigene0000227,KOG3023	Unigene0000336,KOG3624	Unigene0000340,KOG1287	Unigene0000355,KOG3627	Unigene0000376,KOG3624	Unigene0000399,KOG3627	Unigene0000408,KOG1052	Unigene0000411,KOG0399	Unigene0000418,KOG3627	Unigene0000446,KOG3627	Unigene0000457,KOG1287	Unigene0000553,KOG0068	Unigene0000601,KOG0503	Unigene0000624,KOG2844	Unigene0000645,KOG3627	Unigene0000663,KOG1052	Unigene0000663,KOG1054	Unigene0000788,KOG0062	Unigene0000855,KOG3627	Unigene0000861,KOG0280	Unigene0000932,KOG3715	Unigene0001026,KOG0138	Unigene0001026,KOG0141	Unigene0001075,KOG3627	Unigene0001129,KOG2619	Unigene0001170,KOG3627	Unigene0001182,KOG0807	Unigene0001182,KOG0806	Unigene0001182,KOG0805	Unigene0001237,KOG1055	Unigene0001260,KOG3624	Unigene0001273,KOG4050	Unigene0001298,KOG3627	Unigene0001338,KOG3627	Unigene0001374,KOG3627	Unigene0001492,KOG3216	Unigene0001578,KOG3624	Unigene0001600,KOG0141	Unigene0001678,KOG0062	Unigene0001705,KOG0258	Unigene0001705,KOG0259	Unigene0001801,KOG3627	Unigene0001860,KOG0785
F	Nucleotide transport and metabolism	194	Unigene0000054,KOG4171	Unigene0000525,KOG2550	Unigene0000562,KOG0708	Unigene0000608,KOG0430	Unigene0001130,KOG2070	Unigene0001165,KOG1097	Unigene0001202,KOG4419	Unigene0001224,KOG1712	Unigene0001460,KOG3981	Unigene0001532,KOG0708	Unigene0001556,KOG4419	Unigene0001656,KOG0708	Unigene0001676,KOG0888	Unigene0001888,KOG4419	Unigene0001889,KOG4171	Unigene0001975,KOG4171	Unigene0001996,KOG1567	Unigene0002083,KOG2938	Unigene0002112,KOG4419	Unigene0002680,KOG1448	Unigene0002680,KOG1503	Unigene0003246,KOG3127	Unigene0003316,KOG4419	Unigene0003460,KOG2584	Unigene0003925,KOG1385	Unigene0003925,KOG1386	Unigene0004575,KOG2938	Unigene0004644,KOG2584	Unigene0004803,KOG1479	Unigene0005103,KOG3728	Unigene0005104,KOG3728	Unigene0005236,KOG2070	Unigene0005571,KOG0036	Unigene0005572,KOG0036	Unigene0005667,KOG3099	Unigene0005682,KOG3968	Unigene0005683,KOG3968	Unigene0005684,KOG3968	Unigene0005797,KOG2938	Unigene0005798,KOG2938	Unigene0006096,KOG0036	Unigene0006191,KOG0430	Unigene0006697,KOG4494	Unigene0006902,KOG0708	Unigene0006993,KOG4171	Unigene0007099,KOG3747	Unigene0007785,KOG4419
G	Carbohydrate transport and metabolism	539	Unigene0000142,KOG2504	Unigene0000200,KOG0602	Unigene0000235,KOG2532	Unigene0000279,KOG0569	Unigene0000410,KOG2504	Unigene0000434,KOG2504	Unigene0000472,KOG2288	Unigene0000472,KOG2287	Unigene0000545,KOG1050	Unigene0000561,KOG2532	Unigene0000606,KOG1192	Unigene0000719,KOG4686	Unigene0000730,KOG2532	Unigene0000744,KOG2212	Unigene0000744,KOG0471	Unigene0001059,KOG0471	Unigene0001089,KOG1192	Unigene0001103,KOG1879	Unigene0001129,KOG2619	Unigene0001227,KOG1192	Unigene0001250,KOG4626	Unigene0001254,KOG1192	Unigene0001280,KOG4135	Unigene0001287,KOG1192	Unigene0001386,KOG1192	Unigene0001393,KOG0563	Unigene0001697,KOG1065	Unigene0001697,KOG1066	Unigene0001719,KOG1066	Unigene0001719,KOG1065	Unigene0001736,KOG0372	Unigene0001743,KOG2806	Unigene0001776,KOG1330	Unigene0001777,KOG2854	Unigene0001794,KOG2531	Unigene0001848,KOG2532	Unigene0001903,KOG2532	Unigene0001971,KOG1192	Unigene0001992,KOG3765	Unigene0002051,KOG1557	Unigene0002100,KOG2366	Unigene0002103,KOG2366	Unigene0002104,KOG2366	Unigene0002162,KOG2532	Unigene0002179,KOG2532	Unigene0002236,KOG2532	Unigene0002277,KOG2806
H	Coenzyme transport and metabolism	129	Unigene0000100,KOG2599	Unigene0000100,KOG2598	Unigene0000266,KOG2303	Unigene0000477,KOG4292	Unigene0001015,KOG3093	Unigene0001525,KOG1518	Unigene0001547,KOG0711	Unigene0001547,KOG0777	Unigene0001625,KOG2201	Unigene0001935,KOG1185	Unigene0001935,KOG4166	Unigene0001935,KOG1184	Unigene0002421,KOG0685	Unigene0002787,KOG3093	Unigene0003830,KOG0777	Unigene0003831,KOG0777	Unigene0004209,KOG0534	Unigene0004406,KOG1506	Unigene0004587,KOG1506	Unigene0004588,KOG1506	Unigene0004617,KOG2336	Unigene0004617,KOG2017	Unigene0004618,KOG2336	Unigene0004831,KOG0685	Unigene0004888,KOG4292	Unigene0004889,KOG4292	Unigene0004890,KOG4292	Unigene0005391,KOG2142	Unigene0005392,KOG2142	Unigene0005393,KOG2142	Unigene0006204,KOG2337	Unigene0006205,KOG2337	Unigene0006491,KOG0685	Unigene0006498,KOG4132	Unigene0007100,KOG2644	Unigene0007188,KOG4292	Unigene0007354,KOG1360	Unigene0007538,KOG3093	Unigene0007742,KOG1270	Unigene0007938,KOG1518	Unigene0007939,KOG1518	Unigene0008279,KOG0777	Unigene0008279,KOG0776	Unigene0008352,KOG2524	Unigene0008587,KOG2892	Unigene0008703,KOG2511	Unigene0009017,KOG0776
I	Lipid transport and metabolism	906	Unigene0000017,KOG0817	Unigene0000043,KOG1264	Unigene0000073,KOG3720	Unigene0000190,KOG0059	Unigene0000389,KOG1175	Unigene0000389,KOG1176	Unigene0000530,KOG1265	Unigene0000530,KOG1264	Unigene0000693,KOG0817	Unigene0000729,KOG2308	Unigene0000729,KOG3668	Unigene0000735,KOG2624	Unigene0000833,KOG2877	Unigene0000835,KOG0157	Unigene0000842,KOG0157	Unigene0000926,KOG0157	Unigene0001020,KOG4666	Unigene0001020,KOG2898	Unigene0001020,KOG2848	Unigene0001026,KOG0141	Unigene0001026,KOG0139	Unigene0001026,KOG0140	Unigene0001026,KOG0137	Unigene0001033,KOG1014	Unigene0001082,KOG2624	Unigene0001140,KOG1362	Unigene0001142,KOG2541	Unigene0001187,KOG2642	Unigene0001308,KOG3720	Unigene0001311,KOG1202	Unigene0001312,KOG1202	Unigene0001313,KOG1202	Unigene0001313,KOG1394	Unigene0001314,KOG1202	Unigene0001315,KOG1202	Unigene0001350,KOG2624	Unigene0001573,KOG1175	Unigene0001573,KOG1176	Unigene0001587,KOG1362	Unigene0001600,KOG0141	Unigene0001600,KOG0139	Unigene0001600,KOG0140	Unigene0001600,KOG0137	Unigene0001605,KOG0157	Unigene0001664,KOG4471	Unigene0001682,KOG3716	Unigene0001682,KOG3717
J	Translation, ribosomal structure and biogenesis	807	Unigene0000061,KOG4461	Unigene0000068,KOG2768	Unigene0000068,KOG2767	Unigene0000111,KOG2554	Unigene0000352,KOG1462	Unigene0000352,KOG1461	Unigene0000425,KOG0846	Unigene0000647,KOG2590	Unigene0000788,KOG0066	Unigene0000788,KOG0062	Unigene0000877,KOG0009	Unigene0000911,KOG2554	Unigene0001043,KOG3419	Unigene0001178,KOG0901	Unigene0001391,KOG0327	Unigene0001391,KOG0328	Unigene0001516,KOG2726	Unigene0001531,KOG4772	Unigene0001671,KOG0466	Unigene0001678,KOG0062	Unigene0001678,KOG0066	Unigene0001711,KOG0148	Unigene0001825,KOG3933	Unigene0001830,KOG4241	Unigene0001883,KOG1696	Unigene0001884,KOG2975	Unigene0001891,KOG1035	Unigene0001891,KOG1033	Unigene0001900,KOG1143	Unigene0001900,KOG0460	Unigene0001900,KOG0458	Unigene0001900,KOG0461	Unigene0001916,KOG2479	Unigene0001923,KOG3422	Unigene0001925,KOG1068	Unigene0001989,KOG3184	Unigene0002039,KOG2335	Unigene0002039,KOG2334	Unigene0002118,KOG0122	Unigene0002118,KOG0123	Unigene0002118,KOG0148	Unigene0002129,KOG0926	Unigene0002177,KOG1732	Unigene0002198,KOG0188	Unigene0002244,KOG0468	Unigene0002244,KOG0469	Unigene0002244,KOG0467
K	Transcription	1384	Unigene0000031,KOG4215	Unigene0000096,KOG0263	Unigene0000100,KOG2598	Unigene0000145,KOG4029	Unigene0000167,KOG3898	Unigene0000167,KOG4029	Unigene0000169,KOG1318	Unigene0000189,KOG0512	Unigene0000250,KOG0849	Unigene0000348,KOG0385	Unigene0000354,KOG1601	Unigene0000393,KOG0939	Unigene0000404,KOG1083	Unigene0000404,KOG1634	Unigene0000462,KOG3561	Unigene0000462,KOG3560	Unigene0000462,KOG3558	Unigene0000462,KOG3559	Unigene0000468,KOG3598	Unigene0000484,KOG1074	Unigene0000484,KOG2461	Unigene0000494,KOG0132	Unigene0000502,KOG2068	Unigene0000505,KOG0849	Unigene0000507,KOG2294	Unigene0000507,KOG3562	Unigene0000507,KOG3563	Unigene0000553,KOG0067	Unigene0000567,KOG1472	Unigene0000567,KOG1474	Unigene0000588,KOG3623	Unigene0000588,KOG2461	Unigene0000601,KOG0512	Unigene0000610,KOG2712	Unigene0000648,KOG0512	Unigene0000657,KOG2868	Unigene0000725,KOG3298	Unigene0000803,KOG3561	Unigene0000803,KOG3558	Unigene0000803,KOG3560	Unigene0000803,KOG3559	Unigene0000909,KOG4218	Unigene0000909,KOG4217	Unigene0000909,KOG4215	Unigene0000991,KOG0512	Unigene0001040,KOG2929	Unigene0001094,KOG2461
L	Replication, recombination and repair	472	Unigene0000008,KOG2310	Unigene0000043,KOG3194	Unigene0000247,KOG2248	Unigene0000247,KOG2249	Unigene0000344,KOG4762	Unigene0000504,KOG0891	Unigene0000504,KOG0890	Unigene0000504,KOG0892	Unigene0000957,KOG0891	Unigene0000990,KOG2093	Unigene0000990,KOG2094	Unigene0000990,KOG2095	Unigene0001027,KOG1956	Unigene0001152,KOG1433	Unigene0001152,KOG1434	Unigene0001152,KOG1564	Unigene0001293,KOG2928	Unigene0001345,KOG0298	Unigene0001434,KOG4594	Unigene0001467,KOG2028	Unigene0001467,KOG0990	Unigene0001467,KOG0991	Unigene0001835,KOG4141	Unigene0001917,KOG2227	Unigene0001917,KOG1514	Unigene0001944,KOG0891	Unigene0002099,KOG4247	Unigene0002240,KOG1167	Unigene0002433,KOG0891	Unigene0002512,KOG2807	Unigene0002540,KOG1123	Unigene0002672,KOG2519	Unigene0002748,KOG1906	Unigene0003024,KOG0390	Unigene0003024,KOG0387	Unigene0003119,KOG0287	Unigene0003138,KOG0478	Unigene0003138,KOG0482	Unigene0003138,KOG0480	Unigene0003138,KOG0481	Unigene0003138,KOG0477	Unigene0003186,KOG4793	Unigene0003905,KOG0478	Unigene0003905,KOG0481	Unigene0003905,KOG0477	Unigene0003905,KOG0482	Unigene0004214,KOG0659
M	Cell wall/membrane/envelope biogenesis	723	Unigene0000006,KOG4177	Unigene0000013,KOG4177	Unigene0000017,KOG4177	Unigene0000089,KOG4177	Unigene0000118,KOG4177	Unigene0000124,KOG4177	Unigene0000189,KOG4177	Unigene0000228,KOG2388	Unigene0000352,KOG1322	Unigene0000361,KOG4177	Unigene0000395,KOG4177	Unigene0000460,KOG4177	Unigene0000486,KOG4177	Unigene0000487,KOG4177	Unigene0000524,KOG4177	Unigene0000601,KOG4177	Unigene0000693,KOG4177	Unigene0000733,KOG4177	Unigene0000748,KOG4177	Unigene0000834,KOG4177	Unigene0000991,KOG4177	Unigene0001023,KOG4177	Unigene0001099,KOG4177	Unigene0001220,KOG4177	Unigene0001309,KOG4177	Unigene0001326,KOG4177	Unigene0001346,KOG4177	Unigene0001364,KOG4177	Unigene0001405,KOG4177	Unigene0001420,KOG4177	Unigene0001515,KOG4177	Unigene0001517,KOG4177	Unigene0001558,KOG4177	Unigene0001562,KOG4177	Unigene0001565,KOG4177	Unigene0001570,KOG4177	Unigene0001575,KOG4177	Unigene0001620,KOG4177	Unigene0001627,KOG4177	Unigene0001677,KOG4177	Unigene0001687,KOG4177	Unigene0001697,KOG1066	Unigene0001717,KOG4177	Unigene0001719,KOG1066	Unigene0001733,KOG4177	Unigene0001758,KOG4444	Unigene0001768,KOG4177
N	Cell motility	39	Unigene0000291,KOG4229	Unigene0000401,KOG4229	Unigene0001439,KOG4229	Unigene0001513,KOG3905	Unigene0002855,KOG4794	Unigene0004368,KOG4108	Unigene0004380,KOG4286	Unigene0005396,KOG3905	Unigene0005960,KOG4115	Unigene0005961,KOG4115	Unigene0006535,KOG4794	Unigene0006594,KOG4229	Unigene0008808,KOG4081	Unigene0008808,KOG4108	Unigene0009473,KOG4229	Unigene0009474,KOG4229	Unigene0009475,KOG4229	Unigene0010183,KOG4229	Unigene0010783,KOG4286	Unigene0011485,KOG3896	Unigene0013139,KOG2116	Unigene0014543,KOG4286	Unigene0016769,KOG4286	Unigene0017585,KOG4108	Unigene0017585,KOG4081	Unigene0018236,KOG4229	Unigene0018875,KOG4242	Unigene0018908,KOG4229	Unigene0019425,KOG4286	Unigene0019590,KOG4229	Unigene0019592,KOG4229	Unigene0019660,KOG4229	Unigene0019666,KOG4229	Unigene0019893,KOG4286	Unigene0020071,KOG4286	Unigene0020121,KOG4229	Unigene0023598,KOG4794	Unigene0023931,KOG4794	Unigene0025062,KOG4229
O	Posttranslational modification, protein turnover, chaperones	2083	Unigene0000006,KOG4412	Unigene0000017,KOG0505	Unigene0000017,KOG4412	Unigene0000044,KOG3206	Unigene0000076,KOG0940	Unigene0000082,KOG1565	Unigene0000124,KOG4412	Unigene0000171,KOG0019	Unigene0000171,KOG0020	Unigene0000189,KOG0505	Unigene0000226,KOG0823	Unigene0000232,KOG0940	Unigene0000241,KOG1339	Unigene0000373,KOG0101	Unigene0000373,KOG0100	Unigene0000384,KOG3736	Unigene0000384,KOG3738	Unigene0000392,KOG0941	Unigene0000393,KOG0940	Unigene0000393,KOG0939	Unigene0000421,KOG1651	Unigene0000427,KOG0530	Unigene0000427,KOG0529	Unigene0000456,KOG3437	Unigene0000486,KOG4412	Unigene0000489,KOG1543	Unigene0000489,KOG1542	Unigene0000524,KOG4412	Unigene0000558,KOG4583	Unigene0000586,KOG0714	Unigene0000586,KOG0713	Unigene0000601,KOG4412	Unigene0000610,KOG3478	Unigene0000647,KOG2590	Unigene0000693,KOG4412	Unigene0000707,KOG4412	Unigene0000740,KOG0740	Unigene0000740,KOG0738	Unigene0000764,KOG3922	Unigene0000873,KOG2284	Unigene0000877,KOG0009	Unigene0000945,KOG2754	Unigene0000991,KOG4412	Unigene0000991,KOG0505	Unigene0000993,KOG1816	Unigene0001035,KOG2182	Unigene0001035,KOG2183
P	Inorganic ion transport and metabolism	548	Unigene0000022,KOG0207	Unigene0000022,KOG0202	Unigene0000022,KOG0205	Unigene0000022,KOG0204	Unigene0000042,KOG4294	Unigene0000097,KOG4475	Unigene0000124,KOG3676	Unigene0000188,KOG2349	Unigene0000219,KOG4475	Unigene0000408,KOG1052	Unigene0000437,KOG1419	Unigene0000467,KOG3788	Unigene0000638,KOG4294	Unigene0000652,KOG1530	Unigene0000663,KOG1052	Unigene0000663,KOG1054	Unigene0000693,KOG0498	Unigene0000722,KOG2302	Unigene0000722,KOG2301	Unigene0000875,KOG4475	Unigene0000988,KOG4475	Unigene0001114,KOG1307	Unigene0001114,KOG2399	Unigene0001114,KOG1306	Unigene0001171,KOG2693	Unigene0001171,KOG2694	Unigene0001235,KOG2349	Unigene0001237,KOG1056	Unigene0001237,KOG1055	Unigene0001238,KOG2332	Unigene0001245,KOG3193	Unigene0001245,KOG1420	Unigene0001341,KOG2353	Unigene0001400,KOG1120	Unigene0001611,KOG2716	Unigene0001636,KOG1056	Unigene0001690,KOG2349	Unigene0001710,KOG0236	Unigene0001715,KOG4475	Unigene0001780,KOG2349	Unigene0001806,KOG2639	Unigene0002131,KOG1530	Unigene0002148,KOG0498	Unigene0002169,KOG2349	Unigene0002219,KOG4475	Unigene0002298,KOG1052	Unigene0002327,KOG4126
Q	Secondary metabolites biosynthesis, transport and catabolism	476	Unigene0000066,KOG3626	Unigene0000101,KOG1205	Unigene0000101,KOG1209	Unigene0000231,KOG0054	Unigene0000343,KOG1205	Unigene0000343,KOG1208	Unigene0000388,KOG0061	Unigene0000525,KOG0021	Unigene0000623,KOG0158	Unigene0000742,KOG0156	Unigene0000835,KOG0157	Unigene0000840,KOG0158	Unigene0000842,KOG0157	Unigene0000926,KOG0157	Unigene0001033,KOG1209	Unigene0001033,KOG1205	Unigene0001033,KOG1201	Unigene0001074,KOG0158	Unigene0001115,KOG0054	Unigene0001313,KOG1394	Unigene0001416,KOG1399	Unigene0001605,KOG0159	Unigene0001605,KOG0157	Unigene0001605,KOG0156	Unigene0001642,KOG0054	Unigene0001713,KOG1399	Unigene0001851,KOG0158	Unigene0001961,KOG0054	Unigene0002320,KOG0157	Unigene0002375,KOG0054	Unigene0002421,KOG0029	Unigene0002564,KOG0054	Unigene0002589,KOG1263	Unigene0002610,KOG0054	Unigene0002714,KOG1205	Unigene0002714,KOG1209	Unigene0002844,KOG0157	Unigene0002908,KOG0158	Unigene0002936,KOG1263	Unigene0003015,KOG1205	Unigene0003058,KOG1208	Unigene0003234,KOG1399	Unigene0003276,KOG0061	Unigene0003276,KOG0065	Unigene0003291,KOG0054	Unigene0003332,KOG0156	Unigene0003347,KOG1399
R	General function prediction only	4855	Unigene0000006,KOG0504	Unigene0000006,KOG0510	Unigene0000010,KOG1721	Unigene0000013,KOG0504	Unigene0000017,KOG0509	Unigene0000017,KOG0504	Unigene0000019,KOG1721	Unigene0000025,KOG0017	Unigene0000029,KOG0394	Unigene0000029,KOG0079	Unigene0000044,KOG4568	Unigene0000059,KOG0254	Unigene0000063,KOG0597	Unigene0000089,KOG0504	Unigene0000096,KOG0641	Unigene0000096,KOG0266	Unigene0000096,KOG0286	Unigene0000097,KOG4475	Unigene0000101,KOG0725	Unigene0000105,KOG3178	Unigene0000107,KOG1075	Unigene0000107,KOG3178	Unigene0000118,KOG0504	Unigene0000124,KOG0504	Unigene0000132,KOG0017	Unigene0000134,KOG0489	Unigene0000138,KOG1987	Unigene0000138,KOG4441	Unigene0000138,KOG4350	Unigene0000138,KOG1072	Unigene0000139,KOG0017	Unigene0000144,KOG3656	Unigene0000147,KOG3656	Unigene0000153,KOG1017	Unigene0000185,KOG3656	Unigene0000186,KOG1721	Unigene0000189,KOG0504	Unigene0000189,KOG0510	Unigene0000189,KOG0509	Unigene0000190,KOG0059	Unigene0000196,KOG1516	Unigene0000218,KOG2421	Unigene0000219,KOG4475	Unigene0000264,KOG1516	Unigene0000266,KOG2303	Unigene0000268,KOG1067	Unigene0000278,KOG0254
S	Function unknown	1298	Unigene0000002,KOG4524	Unigene0000028,KOG4102	Unigene0000096,KOG0281	Unigene0000138,KOG0167	Unigene0000163,KOG3528	Unigene0000233,KOG4850	Unigene0000258,KOG1884	Unigene0000392,KOG1426	Unigene0000392,KOG1427	Unigene0000393,KOG1426	Unigene0000424,KOG4744	Unigene0000426,KOG1837	Unigene0000433,KOG4450	Unigene0000512,KOG2346	Unigene0000548,KOG4581	Unigene0000652,KOG2812	Unigene0000673,KOG3961	Unigene0000708,KOG2650	Unigene0000727,KOG4507	Unigene0000740,KOG2432	Unigene0000836,KOG2365	Unigene0000838,KOG4065	Unigene0000861,KOG4328	Unigene0000868,KOG2733	Unigene0000875,KOG1181	Unigene0000950,KOG2342	Unigene0001005,KOG4740	Unigene0001061,KOG4790	Unigene0001085,KOG2075	Unigene0001085,KOG1426	Unigene0001085,KOG1427	Unigene0001106,KOG0473	Unigene0001106,KOG0472	Unigene0001154,KOG0167	Unigene0001154,KOG1426	Unigene0001155,KOG3128	Unigene0001160,KOG0271	Unigene0001160,KOG0295	Unigene0001160,KOG0316	Unigene0001180,KOG2632	Unigene0001182,KOG3188	Unigene0001190,KOG4619	Unigene0001201,KOG4308	Unigene0001203,KOG4783	Unigene0001204,KOG3528	Unigene0001214,KOG1797	Unigene0001220,KOG1426
T	Signal transduction mechanisms	3998	Unigene0000002,KOG4504	Unigene0000017,KOG0505	Unigene0000023,KOG1094	Unigene0000023,KOG1026	Unigene0000023,KOG4278	Unigene0000027,KOG4590	Unigene0000029,KOG4423	Unigene0000029,KOG0078	Unigene0000029,KOG0084	Unigene0000031,KOG3575	Unigene0000042,KOG4294	Unigene0000043,KOG4278	Unigene0000043,KOG0790	Unigene0000043,KOG3697	Unigene0000043,KOG0197	Unigene0000043,KOG0194	Unigene0000043,KOG4637	Unigene0000043,KOG4226	Unigene0000046,KOG0297	Unigene0000063,KOG0194	Unigene0000063,KOG0198	Unigene0000063,KOG0201	Unigene0000063,KOG0603	Unigene0000063,KOG0192	Unigene0000063,KOG4721	Unigene0000063,KOG0574	Unigene0000089,KOG0192	Unigene0000089,KOG4369	Unigene0000089,KOG0507	Unigene0000118,KOG0192	Unigene0000120,KOG1215	Unigene0000123,KOG4193	Unigene0000124,KOG3676	Unigene0000138,KOG4441	Unigene0000147,KOG4423	Unigene0000147,KOG0078	Unigene0000153,KOG4203	Unigene0000163,KOG3520	Unigene0000189,KOG0505	Unigene0000219,KOG3510	Unigene0000219,KOG4221	Unigene0000219,KOG4228	Unigene0000264,KOG4389	Unigene0000348,KOG1048	Unigene0000380,KOG4564	Unigene0000407,KOG0616	Unigene0000407,KOG0598
U	Intracellular trafficking, secretion, and vesicular transport	999	Unigene0000002,KOG4504	Unigene0000006,KOG2319	Unigene0000016,KOG3063	Unigene0000023,KOG1026	Unigene0000029,KOG0087	Unigene0000029,KOG0078	Unigene0000029,KOG0093	Unigene0000029,KOG0084	Unigene0000045,KOG1058	Unigene0000045,KOG1060	Unigene0000147,KOG0087	Unigene0000147,KOG0078	Unigene0000275,KOG0934	Unigene0000275,KOG0935	Unigene0000275,KOG0936	Unigene0000469,KOG0565	Unigene0000469,KOG0566	Unigene0000501,KOG0446	Unigene0000527,KOG0998	Unigene0000614,KOG1026	Unigene0000648,KOG1786	Unigene0000648,KOG1787	Unigene0000729,KOG2308	Unigene0000827,KOG0084	Unigene0000827,KOG0078	Unigene0000827,KOG0098	Unigene0000827,KOG0095	Unigene0000861,KOG0277	Unigene0000932,KOG3715	Unigene0000946,KOG0864	Unigene0000949,KOG4223	Unigene0001003,KOG4677	Unigene0001130,KOG1029	Unigene0001136,KOG3771	Unigene0001159,KOG0095	Unigene0001159,KOG0084	Unigene0001159,KOG0078	Unigene0001162,KOG4037	Unigene0001179,KOG0704	Unigene0001218,KOG2104	Unigene0001400,KOG1119	Unigene0001433,KOG2171	Unigene0001433,KOG2023	Unigene0001433,KOG1241	Unigene0001482,KOG3325	Unigene0001534,KOG0845	Unigene0001544,KOG0595
V	Defense mechanisms	161	Unigene0000226,KOG1785	Unigene0000379,KOG1216	Unigene0000515,KOG1826	Unigene0000563,KOG1719	Unigene0000563,KOG1720	Unigene0000563,KOG1716	Unigene0001091,KOG1216	Unigene0001091,KOG4297	Unigene0001560,KOG2392	Unigene0001594,KOG0624	Unigene0001664,KOG1841	Unigene0001745,KOG2392	Unigene0001756,KOG1716	Unigene0001756,KOG1717	Unigene0001756,KOG1718	Unigene0001797,KOG1823	Unigene0001872,KOG1726	Unigene0002094,KOG2392	Unigene0002095,KOG2392	Unigene0002096,KOG2392	Unigene0002224,KOG2392	Unigene0002335,KOG2392	Unigene0002496,KOG1720	Unigene0002557,KOG4003	Unigene0002604,KOG2392	Unigene0003331,KOG4788	Unigene0003775,KOG1826	Unigene0003885,KOG4243	Unigene0003925,KOG1216	Unigene0004172,KOG1826	Unigene0004283,KOG2556	Unigene0004284,KOG2556	Unigene0004521,KOG1823	Unigene0004522,KOG1823	Unigene0004699,KOG1841	Unigene0004888,KOG4297	Unigene0005278,KOG1716	Unigene0005278,KOG1717	Unigene0005386,KOG1216	Unigene0005425,KOG1216	Unigene0005425,KOG4297	Unigene0005920,KOG4297	Unigene0006169,KOG1717	Unigene0006169,KOG1716	Unigene0006272,KOG4297	Unigene0006354,KOG4297	Unigene0006635,KOG1823
W	Extracellular structures	244	Unigene0000082,KOG1565	Unigene0000348,KOG1048	Unigene0000379,KOG1216	Unigene0000441,KOG3587	Unigene0001091,KOG1216	Unigene0001141,KOG3544	Unigene0001196,KOG1048	Unigene0001196,KOG1226	Unigene0001197,KOG1226	Unigene0001197,KOG1048	Unigene0001198,KOG1048	Unigene0001198,KOG1226	Unigene0001199,KOG1226	Unigene0001200,KOG1226	Unigene0001201,KOG1226	Unigene0001201,KOG1048	Unigene0001342,KOG4237	Unigene0001358,KOG1226	Unigene0001358,KOG1225	Unigene0001485,KOG4237	Unigene0001548,KOG3539	Unigene0001656,KOG3550	Unigene0001845,KOG3544	Unigene0001997,KOG1214	Unigene0002469,KOG1836	Unigene0002504,KOG4237	Unigene0002608,KOG3539	Unigene0002609,KOG3539	Unigene0002657,KOG1836	Unigene0002684,KOG1565	Unigene0002780,KOG1214	Unigene0002780,KOG4291	Unigene0003403,KOG4004	Unigene0003866,KOG1565	Unigene0003867,KOG1565	Unigene0003925,KOG1216	Unigene0004764,KOG4237	Unigene0004833,KOG4237	Unigene0004849,KOG3539	Unigene0004884,KOG3544	Unigene0005060,KOG1225	Unigene0005221,KOG1836	Unigene0005222,KOG1836	Unigene0005244,KOG3681	Unigene0005249,KOG3550	Unigene0005250,KOG3550	Unigene0005262,KOG4237
Y	Nuclear structure	67	Unigene0001196,KOG2439	Unigene0001197,KOG2439	Unigene0001198,KOG2439	Unigene0001199,KOG2439	Unigene0001200,KOG2439	Unigene0001201,KOG2439	Unigene0001433,KOG2171	Unigene0001433,KOG2023	Unigene0001433,KOG1241	Unigene0001534,KOG0845	Unigene0005215,KOG2023	Unigene0005215,KOG1241	Unigene0005215,KOG2171	Unigene0005267,KOG4541	Unigene0005267,KOG1410	Unigene0005352,KOG2439	Unigene0005541,KOG4719	Unigene0005830,KOG1410	Unigene0007144,KOG4121	Unigene0007862,KOG2439	Unigene0008287,KOG2445	Unigene0009311,KOG1909	Unigene0010074,KOG1241	Unigene0010074,KOG2023	Unigene0011094,KOG2439	Unigene0011243,KOG3091	Unigene0011895,KOG2086	Unigene0012531,KOG4719	Unigene0012886,KOG4521	Unigene0013069,KOG2274	Unigene0013069,KOG2171	Unigene0013369,KOG1991	Unigene0013369,KOG1992	Unigene0013369,KOG2274	Unigene0013512,KOG2196	Unigene0013903,KOG2992	Unigene0014215,KOG0845	Unigene0014447,KOG2171	Unigene0014824,KOG1964	Unigene0015088,KOG2022	Unigene0015496,KOG2022	Unigene0015511,KOG3630	Unigene0015606,KOG1900	Unigene0015707,KOG2020	Unigene0016284,KOG2834	Unigene0016648,KOG0845	Unigene0017387,KOG2271
Z	Cytoskeleton	752	Unigene0000013,KOG0676	Unigene0000044,KOG4568	Unigene0000044,KOG0241	Unigene0000044,KOG0971	Unigene0000097,KOG0613	Unigene0000136,KOG0161	Unigene0000153,KOG4203	Unigene0000219,KOG0613	Unigene0000283,KOG3631	Unigene0000291,KOG0160	Unigene0000314,KOG0303	Unigene0000314,KOG1445	Unigene0000401,KOG0162	Unigene0000401,KOG0164	Unigene0000401,KOG0160	Unigene0000529,KOG0161	Unigene0000667,KOG1840	Unigene0000875,KOG0613	Unigene0000987,KOG0613	Unigene0000988,KOG0613	Unigene0001014,KOG4261	Unigene0001014,KOG0980	Unigene0001054,KOG2685	Unigene0001092,KOG0516	Unigene0001130,KOG1654	Unigene0001179,KOG0704	Unigene0001204,KOG1892	Unigene0001220,KOG0676	Unigene0001222,KOG0517	Unigene0001222,KOG0040	Unigene0001222,KOG0035	Unigene0001284,KOG3430	Unigene0001294,KOG0516	Unigene0001309,KOG1840	Unigene0001357,KOG0516	Unigene0001385,KOG1375	Unigene0001439,KOG0160	Unigene0001439,KOG0164	Unigene0001523,KOG0245	Unigene0001523,KOG0241	Unigene0001523,KOG0244	Unigene0001523,KOG4280	Unigene0001530,KOG2122	Unigene0001576,KOG4406	Unigene0001576,KOG1117	Unigene0001599,KOG0444	Unigene0001669,KOG0040
[truncated: 206 more columns]
