# Supplementary material for: Sensory gene identification in the transcriptome of the ectoparasitoid Quadrastichus mendeli
Source: Sci Rep. 2021 May 6;11:9726. doi: 10.1038/s41598-021-89253-w (PMC8102506; doi:10.1038/s41598-021-89253-w)
Supplement: Supplementary file 8 — Additional File 8. [file 41598_2021_89253_MOESM8_ESM.xls]

## Sheet: CSPs
A. The candidate chemosensory proteins transcripts identified in Quadrastichus mendeli transcriptomes.
geneID	Symbol	geneLength	unique-mapped-reads(113577415)	RPKM	Nr-ID	Nr-Score	Nr-Evalue	Nr-annotation	Swissprot-ID	Swissprot-Score	Swissprot-Evalue	Swissprot-annotation	KOG-Protein-or-Domain	KOG-Score	KOG-Evalue	KOG-ID	KOG-Function-Description	KO-ID	KEGG-Evalue	KEGG-Score	KEGG-Gene	Pathway	GO-BiologicalProcess	GO-MolecularFunction	GO-CellularComponent
QM_comp07737	--	608	250	3.6203	ALG36160.1	123	3e-33	chemosensory protein 7 [Sclerodermus sp. MQW-2015]	--	--	--	--	--	--	--	--	--	--	--	--	--	--	-	-	-
QM_comp08732	--	558	35687	563.098	ALG36160.1	128	9e-36	chemosensory protein 7 [Sclerodermus sp. MQW-2015]	--	--	--	--	--	--	--	--	--	--	--	--	--	--	-	-	-
QM_comp26540	PebIII	280	33	1.0377	AJO62210.1	111	3e-30	chemosensory protein CSP4 [Tenebrio molitor]	sp|Q9W1C9|PEB3_DROME	83.2	6e-21	Ejaculatory bulb-specific protein 3 OS=Drosophila melanogaster GN=PebIII PE=1 SV=2	--	--	--	--	--	--	--	--	--	--	-	-	-

## Sheet: GRs
B. The candidate gustatory receptors transcripts identified in Quadrastichus mendeli transcriptomes.
geneID	Symbol	geneLength	unique-mapped-reads(113577415)	RPKM	Nr-ID	Nr-Score	Nr-Evalue	Nr-annotation	Swissprot-ID	Swissprot-Score	Swissprot-Evalue	Swissprot-annotation	KOG-Protein-or-Domain	KOG-Score	KOG-Evalue	KOG-ID	KOG-Function-Description	KO-ID	KEGG-Evalue	KEGG-Score	KEGG-Gene	Pathway	GO-BiologicalProcess	GO-MolecularFunction	GO-CellularComponent
QM_comp00164	--	328	39	1.0469	NP_001177453.1	70.9	8e-13	gustatory receptor 35 [Nasonia vitripennis]	--	--	--	--	--	--	--	--	--	K08471//gustatory receptor	1.81e-12	67.4	nvi:100463009	--	GO:0032501//multicellular organismal process;GO:0007600//sensory perception;GO:0050877//neurological system process;GO:0003008//system process;GO:0007606//sensory perception of chemical stimulus	-	GO:0044425//membrane part;GO:0031224//intrinsic component of membrane;GO:0016020//membrane
QM_comp03300	--	498	54	0.9547	NP_001177457.1	60.5	2e-08	gustatory receptor 40 [Nasonia vitripennis]	--	--	--	--	--	--	--	--	--	K08471//gustatory receptor	2.37e-09	60.5	nvi:100463024	--	-	-	-
QM_comp03333	--	339	34	0.8831	NP_001164388.1	62	1e-09	gustatory receptor 47 [Nasonia vitripennis]	--	--	--	--	--	--	--	--	--	K08471//gustatory receptor	4.65e-10	60.5	nvi:100463484	--	-	-	GO:0016020//membrane
QM_comp11847	Gr64f	2049	679	2.9177	XP_008208306.2	711	0	PREDICTED: gustatory receptor 2 isoform X3 [Nasonia vitripennis]	sp|P83297|GR64F_DROME	208	1.31e-58	Gustatory receptor for sugar taste 64f OS=Drosophila melanogaster GN=Gr64f PE=2 SV=2	--	--	--	--	--	K08471//gustatory receptor	0	694	nvi:100328540	--	GO:0003008//system process;GO:0050909//sensory perception of taste;GO:0032501//multicellular organismal process;GO:0050877//neurological system process;GO:0007600//sensory perception;GO:0007606//sensory perception of chemical stimulus	-	GO:0044425//membrane part;GO:0031224//intrinsic component of membrane;GO:0016020//membrane
QM_comp15910	Gr64f	1913	696	3.2033	XP_001603636.3	779	0	PREDICTED: LOW QUALITY PROTEIN: gustatory receptor for sugar taste 64f [Nasonia vitripennis]	sp|P83297|GR64F_DROME	269	6.59e-82	Gustatory receptor for sugar taste 64f OS=Drosophila melanogaster GN=Gr64f PE=2 SV=2	--	--	--	--	--	K08471//gustatory receptor	0	783	nvi:100119944	--	-	-	-
QM_comp22611	--	438	72	1.4473	NP_001177449.1	74.3	2e-13	gustatory receptor 30 [Nasonia vitripennis]	--	--	--	--	--	--	--	--	--	K08471//gustatory receptor	3.22e-11	65.1	nvi:100463009	--	-	-	-
QM_comp22814	--	222	30	1.1898	ALG36126.1	71.6	3e-14	gustatory receptor 2 [Sclerodermus sp. MQW-2015]	--	--	--	--	--	--	--	--	--	K08471//gustatory receptor	4.27e-16	75.9	hst:105184107	--	-	-	-
QM_comp23544	--	297	25	0.7411	XP_016837026.1	121	8e-32	PREDICTED: gustatory receptor 6 isoform X1 [Nasonia vitripennis]	--	--	--	--	--	--	--	--	--	K08471//gustatory receptor	1.36e-32	121	nvi:100462992	--	-	-	GO:0016020//membrane
QM_comp24536	--	505	81	1.4122	XP_016837026.1	212	2e-65	PREDICTED: gustatory receptor 6 isoform X1 [Nasonia vitripennis]	--	--	--	--	--	--	--	--	--	K08471//gustatory receptor	3.89e-66	212	nvi:100462992	--	-	-	-
QM_comp26507	--	299	22	0.6478	NP_001177466.1	50.4	8e-06	gustatory receptor 53 [Nasonia vitripennis]	--	--	--	--	--	--	--	--	--	K08471//gustatory receptor	1.07e-06	50.4	nvi:100463033	--	-	-	-

## Sheet: IRs
C. The candidate ionotropic receptors transcripts identified in Quadrastichus mendeli transcriptomes.
geneID	Symbol	geneLength	unique-mapped-reads(113577415)	RPKM	Nr-ID	Nr-Score	Nr-Evalue	Nr-annotation	Swissprot-ID	Swissprot-Score	Swissprot-Evalue	Swissprot-annotation	KOG-Protein-or-Domain	KOG-Score	KOG-Evalue	KOG-ID	KOG-Function-Description	KO-ID	KEGG-Evalue	KEGG-Score	KEGG-Gene	Pathway	GO-BiologicalProcess	GO-MolecularFunction	GO-CellularComponent
QM_comp00408	--	670	66	0.8673	XP_008203431.1	194	3e-56	PREDICTED: glutamate receptor ionotropic, kainate 3 [Nasonia vitripennis]	--	--	--	--	7293701	67	1.54e-12	KOG1052	Glutamate-gated kainate-type ion channel receptor subunit GluR5 and related subunits	--	--	--	--	--	-	-	-
QM_comp00663	grid2	308	29	0.829	XP_016841100.1	167	6e-47	PREDICTED: glutamate receptor ionotropic, delta-1 [Nasonia vitripennis]	sp|Q68Y21|GRID2_DANRE	78.6	3.57e-17	Glutamate receptor ionotropic, delta-2 OS=Danio rerio GN=grid2 PE=2 SV=1	7300668	123	7.37e-34	KOG1052	Glutamate-gated kainate-type ion channel receptor subunit GluR5 and related subunits	--	--	--	--	--	-	-	-
QM_comp02441	--	406	40	0.8674	XP_014227924.1	195	4e-56	PREDICTED: glutamate receptor ionotropic, kainate 2-like [Trichogramma pretiosum]	--	--	--	--	--	--	--	--	--	--	--	--	--	--	-	-	-
QM_comp03302	GRIK2	3375	846	2.207	XP_015171057.1	1525	0	PREDICTED: glutamate receptor ionotropic, kainate 2 isoform X3 [Polistes dominula]	sp|Q13002|GRIK2_HUMAN	827	0	Glutamate receptor ionotropic, kainate 2 OS=Homo sapiens GN=GRIK2 PE=1 SV=1	7300670	1283	0	KOG1052	Glutamate-gated kainate-type ion channel receptor subunit GluR5 and related subunits	K05202//glutamate receptor, ionotropic kainate 2	0	1500	cfo:105248646	ko04080//Neuroactive ligand-receptor interaction//Signaling molecules and interaction//Environmental Information Processing	-	-	-
QM_comp04378	--	291	28	0.8472	XP_011501036.1	163	2e-45	PREDICTED: glutamate receptor ionotropic, delta-1, partial [Ceratosolen solmsi marchali]	--	--	--	--	7300668	58.2	7.15e-11	KOG1052	Glutamate-gated kainate-type ion channel receptor subunit GluR5 and related subunits	--	--	--	--	--	GO:1902578//single-organism localization;GO:0051179//localization;GO:0044763//single-organism cellular process;GO:0044699//single-organism process;GO:0006811//ion transport;GO:0009987//cellular process;GO:0006810//transport;GO:0044765//single-organism transport;GO:0051234//establishment of localization	GO:0022892//substrate-specific transporter activity;GO:0015267//channel activity;GO:0022803//passive transmembrane transporter activity;GO:0015075//ion transmembrane transporter activity;GO:0022838//substrate-specific channel activity;GO:0022891//substrate-specific transmembrane transporter activity;GO:0005216//ion channel activity;GO:0022857//transmembrane transporter activity;GO:0005215//transp…	-
QM_comp05929	Grik1	982	177	1.587	XP_008211757.2	318	4e-102	PREDICTED: glutamate receptor ionotropic, kainate 1-like [Nasonia vitripennis]	sp|P22756|GRIK1_RAT	95.1	3.3e-20	Glutamate receptor ionotropic, kainate 1 OS=Rattus norvegicus GN=Grik1 PE=1 SV=3	7300670	122	2.45e-30	KOG1052	Glutamate-gated kainate-type ion channel receptor subunit GluR5 and related subunits	K05202//glutamate receptor, ionotropic kainate 2	9.71e-39	151	aec:105151997	ko04080//Neuroactive ligand-receptor interaction//Signaling molecules and interaction//Environmental Information Processing	-	-	-
QM_comp05930	Grik2	1970	399	1.7833	XP_014222815.1	974	0	PREDICTED: glutamate receptor ionotropic, kainate 2-like [Trichogramma pretiosum]	sp|P42260|GRIK2_RAT	472	1.47e-154	Glutamate receptor ionotropic, kainate 2 OS=Rattus norvegicus GN=Grik2 PE=1 SV=2	7298769	530	7.69e-179	KOG1052	Glutamate-gated kainate-type ion channel receptor subunit GluR5 and related subunits	K05202//glutamate receptor, ionotropic kainate 2	0	744	hst:105191208	ko04080//Neuroactive ligand-receptor interaction//Signaling molecules and interaction//Environmental Information Processing	-	-	-
QM_comp09117	Grik2	2829	1001	3.1154	XP_014233675.1	973	0	PREDICTED: glutamate receptor ionotropic, kainate 2-like [Trichogramma pretiosum]	sp|P39087|GRIK2_MOUSE	588	0	Glutamate receptor ionotropic, kainate 2 OS=Mus musculus GN=Grik2 PE=1 SV=4	7300670	711	0	KOG1052	Glutamate-gated kainate-type ion channel receptor subunit GluR5 and related subunits	K05202//glutamate receptor, ionotropic kainate 2	0	856	hst:105182764	ko04080//Neuroactive ligand-receptor interaction//Signaling molecules and interaction//Environmental Information Processing	GO:0006810//transport;GO:0051234//establishment of localization;GO:0044699//single-organism process;GO:0051179//localization	GO:0015075//ion transmembrane transporter activity;GO:0022803//passive transmembrane transporter activity;GO:0022857//transmembrane transporter activity;GO:0015267//channel activity;GO:0005215//transporter activity;GO:0022892//substrate-specific transporter activity;GO:0022838//substrate-specific channel activity;GO:0005216//ion channel activity;GO:0022891//substrate-specific transmembrane transp…	GO:0016020//membrane
QM_comp12607	Grik2	1578	297	1.6571	XP_014227924.1	898	0	PREDICTED: glutamate receptor ionotropic, kainate 2-like [Trichogramma pretiosum]	sp|P39087|GRIK2_MOUSE	242	1.8e-69	Glutamate receptor ionotropic, kainate 2 OS=Mus musculus GN=Grik2 PE=1 SV=4	7291032	656	0	KOG1052	Glutamate-gated kainate-type ion channel receptor subunit GluR5 and related subunits	--	--	--	--	--	-	-	-
QM_comp14953	GRIK2	3583	1140	2.8013	XP_016837534.1	1774	0	PREDICTED: glutamate receptor ionotropic, kainate 2-like isoform X2 [Nasonia vitripennis]	sp|Q13002|GRIK2_HUMAN	792	0	Glutamate receptor ionotropic, kainate 2 OS=Homo sapiens GN=GRIK2 PE=1 SV=1	7304292	801	0	KOG1052	Glutamate-gated kainate-type ion channel receptor subunit GluR5 and related subunits	K05202//glutamate receptor, ionotropic kainate 2	0	1620	hst:105189613	ko04080//Neuroactive ligand-receptor interaction//Signaling molecules and interaction//Environmental Information Processing	GO:0050794//regulation of cellular process;GO:0051716//cellular response to stimulus;GO:0023052//signaling;GO:0007165//signal transduction;GO:0006811//ion transport;GO:0007215//glutamate receptor signaling pathway;GO:0044700//single organism signaling;GO:1902578//single-organism localization;GO:0050789//regulation of biological process;GO:0044699//single-organism process;GO:0051179//localization;…	GO:0060089//molecular transducer activity;GO:0015267//channel activity;GO:0005215//transporter activity;GO:0022891//substrate-specific transmembrane transporter activity;GO:0005231//excitatory extracellular ligand-gated ion channel activity;GO:0022836//gated channel activity;GO:0022892//substrate-specific transporter activity;GO:0005230//extracellular ligand-gated ion channel activity;GO:0004872/…	GO:0071944//cell periphery;GO:0098805//whole membrane;GO:0044464//cell part;GO:0097060//synaptic membrane;GO:0045202//synapse;GO:0031224//intrinsic component of membrane;GO:0005886//plasma membrane;GO:0098589//membrane region;GO:0044425//membrane part;GO:0044459//plasma membrane part;GO:0005623//cell;GO:0016020//membrane;GO:0044456//synapse part;GO:0098590//plasma membrane region
QM_comp15705	GRIK2	4099	1456	3.1275	XP_017881766.1	1703	0	PREDICTED: glutamate receptor ionotropic, kainate 2 isoform X2 [Ceratina calcarata]	sp|Q13002|GRIK2_HUMAN	800	0	Glutamate receptor ionotropic, kainate 2 OS=Homo sapiens GN=GRIK2 PE=1 SV=1	Hs11386137	800	0	KOG1052	Glutamate-gated kainate-type ion channel receptor subunit GluR5 and related subunits	K05202//glutamate receptor, ionotropic kainate 2	0	1425	phu:Phum_PHUM536820	ko04080//Neuroactive ligand-receptor interaction//Signaling molecules and interaction//Environmental Information Processing	-	-	-
QM_comp17958	Grik2	3116	1737	4.9081	XP_014204503.1	1094	0	PREDICTED: glutamate receptor ionotropic, kainate 3-like [Copidosoma floridanum]	sp|P39087|GRIK2_MOUSE	466	1.69e-147	Glutamate receptor ionotropic, kainate 2 OS=Mus musculus GN=Grik2 PE=1 SV=4	7300673	518	1.69e-167	KOG1052	Glutamate-gated kainate-type ion channel receptor subunit GluR5 and related subunits	K05202//glutamate receptor, ionotropic kainate 2	0	631	hst:105182764	ko04080//Neuroactive ligand-receptor interaction//Signaling molecules and interaction//Environmental Information Processing	GO:0044763//single-organism cellular process;GO:0006811//ion transport;GO:0044765//single-organism transport;GO:1902578//single-organism localization;GO:0006810//transport;GO:0044699//single-organism process;GO:0051179//localization;GO:0051234//establishment of localization;GO:0009987//cellular process	GO:0005216//ion channel activity;GO:0022836//gated channel activity;GO:0022891//substrate-specific transmembrane transporter activity;GO:0099600//transmembrane receptor activity;GO:0060089//molecular transducer activity;GO:0022834//ligand-gated channel activity;GO:0015075//ion transmembrane transporter activity;GO:0004872//receptor activity;GO:0022857//transmembrane transporter activity;GO:001526…	GO:0044464//cell part;GO:0045202//synapse;GO:0044425//membrane part;GO:0071944//cell periphery;GO:0005886//plasma membrane;GO:0005623//cell;GO:0016020//membrane
QM_comp17959	GRIK2	3218	2158	5.9044	XP_014204503.1	1063	0	PREDICTED: glutamate receptor ionotropic, kainate 3-like [Copidosoma floridanum]	sp|Q13002|GRIK2_HUMAN	441	1.06e-137	Glutamate receptor ionotropic, kainate 2 OS=Homo sapiens GN=GRIK2 PE=1 SV=1	7300673	502	3.34e-161	KOG1052	Glutamate-gated kainate-type ion channel receptor subunit GluR5 and related subunits	K05202//glutamate receptor, ionotropic kainate 2	0	624	hst:105182764	ko04080//Neuroactive ligand-receptor interaction//Signaling molecules and interaction//Environmental Information Processing	GO:0051234//establishment of localization;GO:0044699//single-organism process;GO:0006810//transport;GO:0051179//localization	GO:0015075//ion transmembrane transporter activity;GO:0005216//ion channel activity;GO:0022803//passive transmembrane transporter activity;GO:0015267//channel activity;GO:0022857//transmembrane transporter activity;GO:0022838//substrate-specific channel activity;GO:0022892//substrate-specific transporter activity;GO:0022891//substrate-specific transmembrane transporter activity;GO:0005215//transp…	GO:0016020//membrane
QM_comp19239	--	364	31	0.7498	APF30034.1	59.3	2e-08	ionotropic glutamate receptor NMDA 2A, partial [Cancer borealis]	--	--	--	--	7290176	57.4	2.57e-10	KOG1053	Glutamate-gated NMDA-type ion channel receptor subunit GRIN2A and related subunits	K05210//glutamate receptor ionotropic, NMDA 2B	2.11e-09	59.3	nvi:100122774	ko04080//Neuroactive ligand-receptor interaction//Signaling molecules and interaction//Environmental Information Processing	-	-	-
QM_comp19240	GRIN2B	4942	38532	68.6478	XP_008206483.1	1667	0	PREDICTED: glutamate receptor ionotropic, NMDA 2B-like [Nasonia vitripennis]	sp|Q5R1P3|NMDE2_CANFA	435	3.58e-126	Glutamate receptor ionotropic, NMDA 2B OS=Canis familiaris GN=GRIN2B PE=2 SV=1	7290176	732	0	KOG1053	Glutamate-gated NMDA-type ion channel receptor subunit GRIN2A and related subunits	K05210//glutamate receptor ionotropic, NMDA 2B	0	1669	nvi:100122774	ko04080//Neuroactive ligand-receptor interaction//Signaling molecules and interaction//Environmental Information Processing	GO:0050896//response to stimulus;GO:0007165//signal transduction;GO:0009987//cellular process;GO:0051716//cellular response to stimulus;GO:0006811//ion transport;GO:0044763//single-organism cellular process;GO:0044699//single-organism process;GO:0051179//localization;GO:0007166//cell surface receptor signaling pathway;GO:0006810//transport;GO:1902578//single-organism localization;GO:0044700//sing…	GO:0099600//transmembrane receptor activity;GO:0005231//excitatory extracellular ligand-gated ion channel activity;GO:0060089//molecular transducer activity;GO:0022834//ligand-gated channel activity;GO:0004872//receptor activity;GO:0022803//passive transmembrane transporter activity;GO:0022838//substrate-specific channel activity;GO:0022892//substrate-specific transporter activity;GO:0005230//ext…	GO:0044456//synapse part;GO:0098590//plasma membrane region;GO:0098805//whole membrane;GO:0045202//synapse;GO:0098589//membrane region;GO:0044464//cell part;GO:0031224//intrinsic component of membrane;GO:0005623//cell;GO:0005886//plasma membrane;GO:0097060//synaptic membrane;GO:0044459//plasma membrane part;GO:0044425//membrane part;GO:0016020//membrane;GO:0071944//cell periphery
QM_comp21031	--	420	32	0.6708	XP_016839636.1	80.9	7e-16	PREDICTED: glutamate receptor ionotropic, kainate 5-like [Nasonia vitripennis]	--	--	--	--	--	--	--	--	--	--	--	--	--	--	-	-	-
QM_comp21678	--	362	29	0.7053	XP_011500900.1	90.1	2e-19	PREDICTED: glutamate receptor ionotropic, kainate 1 [Ceratosolen solmsi marchali]	--	--	--	--	--	--	--	--	--	--	--	--	--	--	-	-	-
QM_comp26138	--	479	48	0.8823	XP_011502004.1	172	2e-48	PREDICTED: glutamate receptor ionotropic, kainate 2-like [Ceratosolen solmsi marchali]	--	--	--	--	7293845	104	2.75e-26	KOG1052	Glutamate-gated kainate-type ion channel receptor subunit GluR5 and related subunits	--	--	--	--	--	-	-	-
QM_comp21661	Grik2	214	22	0.9051	XP_014204503.1	59.7	2e-09	PREDICTED: glutamate receptor ionotropic, kainate 3-like [Copidosoma floridanum]	sp|P42260|GRIK2_RAT	45.4	4.94e-06	Glutamate receptor ionotropic, kainate 2 OS=Rattus norvegicus GN=Grik2 PE=1 SV=2	Hs11386137	45.4	7.67e-07	KOG1052	Glutamate-gated kainate-type ion channel receptor subunit GluR5 and related subunits	K05202//glutamate receptor, ionotropic kainate 2	8.4e-07	49.7	ola:101172189	ko04080//Neuroactive ligand-receptor interaction//Signaling molecules and interaction//Environmental Information Processing	-	-	-
QM_comp26139	--	364	38	0.9192	XP_016839636.1	140	2e-37	PREDICTED: glutamate receptor ionotropic, kainate 5-like [Nasonia vitripennis]	--	--	--	--	7293845	77.8	1.68e-17	KOG1052	Glutamate-gated kainate-type ion channel receptor subunit GluR5 and related subunits	--	--	--	--	--	-	-	-
QM_comp26609	grid2	436	59	1.1914	XP_016841100.1	198	3e-57	PREDICTED: glutamate receptor ionotropic, delta-1 [Nasonia vitripennis]	sp|Q68Y21|GRID2_DANRE	50.8	6.3e-07	Glutamate receptor ionotropic, delta-2 OS=Danio rerio GN=grid2 PE=2 SV=1	7300668	85.1	1.32e-19	KOG1052	Glutamate-gated kainate-type ion channel receptor subunit GluR5 and related subunits	--	--	--	--	--	-	-

## Sheet: OBPs
D. The candidate odorant binding proteins transcripts identified in Quadrastichus mendeli transcriptomes.
geneID	Symbol	geneLength	unique-mapped-reads(113577415)	RPKM	Nr-ID	Nr-Score	Nr-Evalue	Nr-annotation	Swissprot-ID	Swissprot-Score	Swissprot-Evalue	Swissprot-annotation	KOG-Protein-or-Domain	KOG-Score	KOG-Evalue	KOG-ID	KOG-Function-Description	KO-ID	KEGG-Evalue	KEGG-Score	KEGG-Gene	Pathway	GO-BiologicalProcess	GO-MolecularFunction	GO-CellularComponent
QM_comp01352	--	728	1213	14.6702	XP_014204137.1	93.6	3e-21	PREDICTED: general odorant-binding protein 56d-like [Copidosoma floridanum]	--	--	--	--	--	--	--	--	--	--	--	--	--	--	-	-	-
QM_comp02170	Obp56d	549	14641	234.804	XP_001600573.1	118	1e-31	PREDICTED: general odorant-binding protein 56d [Nasonia vitripennis]	sp|Q8SY61|OB56D_DROME	51.6	1.35e-07	General odorant-binding protein 56d OS=Drosophila melanogaster GN=Obp56d PE=1 SV=2	--	--	--	--	--	--	--	--	--	--	-	-	-
QM_comp02233	--	411	15	0.3213	XP_014212211.1	57	2e-08	PREDICTED: general odorant-binding protein 56d-like [Copidosoma floridanum]	--	--	--	--	--	--	--	--	--	--	--	--	--	--	-	-	-
QM_comp02388	VPS62	1415	269	1.6738	KOC59862.1	494	5e-170	General odorant-binding protein 56d [Habropoda laboriosa]	sp|P53285|VPS62_YEAST	56.2	3.28e-07	Vacuolar protein sorting-associated protein 62 OS=Saccharomyces cerevisiae (strain ATCC 204508 / S288c) GN=VPS62 PE=1 SV=1	--	--	--	--	--	--	--	--	--	--	-	-	-
QM_comp02394	--	438	891	17.9107	XP_001600573.1	115	6e-31	PREDICTED: general odorant-binding protein 56d [Nasonia vitripennis]	--	--	--	--	--	--	--	--	--	--	--	--	--	--	-	-	-
QM_comp02616	Obp56d	679	15706	203.659	XP_001601182.1	196	1e-61	PREDICTED: general odorant-binding protein 56d [Nasonia vitripennis]	sp|Q8SY61|OB56D_DROME	54.7	1.73e-08	General odorant-binding protein 56d OS=Drosophila melanogaster GN=Obp56d PE=1 SV=2	--	--	--	--	--	--	--	--	--	--	-	-	-
QM_comp02693	--	407	265	5.7327	XP_001600573.1	128	2e-36	PREDICTED: general odorant-binding protein 56d [Nasonia vitripennis]	--	--	--	--	--	--	--	--	--	--	--	--	--	--	-	-	-
QM_comp03741	--	518	66	1.1218	XP_001600573.1	92.4	1e-21	PREDICTED: general odorant-binding protein 56d [Nasonia vitripennis]	--	--	--	--	--	--	--	--	--	--	--	--	--	--	-	-	-
QM_comp04039	--	793	450	4.9963	XP_014204137.1	62.8	2e-09	PREDICTED: general odorant-binding protein 56d-like [Copidosoma floridanum]	--	--	--	--	--	--	--	--	--	--	--	--	--	--	-	-	-
QM_comp04767	--	321	21	0.576	XP_014204137.1	61.2	2e-10	PREDICTED: general odorant-binding protein 56d-like [Copidosoma floridanum]	--	--	--	--	--	--	--	--	--	--	--	--	--	--	-	-	-
QM_comp05191	--	915	1064	10.2383	XP_014204137.1	72.4	8e-13	PREDICTED: general odorant-binding protein 56d-like [Copidosoma floridanum]	--	--	--	--	--	--	--	--	--	--	--	--	--	--	-	-	-
QM_comp05917	--	727	2952	35.7511	XP_001600573.1	83.2	3e-17	PREDICTED: general odorant-binding protein 56d [Nasonia vitripennis]	--	--	--	--	--	--	--	--	--	--	--	--	--	--	-	-	-
QM_comp06244	--	433	437	8.8859	XP_014221963.1	50.4	8e-06	PREDICTED: general odorant-binding protein 56a-like [Trichogramma pretiosum]	--	--	--	--	--	--	--	--	--	--	--	--	--	--	-	-	-
QM_comp06765	lush	917	406	3.8982	XP_001603497.1	151	9e-43	PREDICTED: general odorant-binding protein lush [Nasonia vitripennis]	sp|O02372|OB76A_DROME	49.7	3.63e-06	General odorant-binding protein lush OS=Drosophila melanogaster GN=lush PE=1 SV=1	--	--	--	--	--	--	--	--	--	--	-	-	-
QM_comp07285	--	729	116	1.401	XP_014206764.1	65.5	1e-10	PREDICTED: general odorant-binding protein 69a-like [Copidosoma floridanum]	--	--	--	--	--	--	--	--	--	--	--	--	--	--	-	-	-
QM_comp08027	--	538	6939	113.559	XP_001600573.1	140	2e-40	PREDICTED: general odorant-binding protein 56d [Nasonia vitripennis]	--	--	--	--	--	--	--	--	--	--	--	--	--	--	-	-	-
QM_comp08037	--	736	16059	192.109	XP_001600573.1	102	1e-24	PREDICTED: general odorant-binding protein 56d [Nasonia vitripennis]	--	--	--	--	--	--	--	--	--	--	--	--	--	--	-	-	-
QM_comp08573	Obp56d	1211	626	4.5513	XP_001600573.1	73.6	6e-13	PREDICTED: general odorant-binding protein 56d [Nasonia vitripennis]	sp|Q8SY61|OB56D_DROME	50.4	1.54e-06	General odorant-binding protein 56d OS=Drosophila melanogaster GN=Obp56d PE=1 SV=2	--	--	--	--	--	--	--	--	--	--	-	-	-
QM_comp08613	--	542	1306	21.2154	XP_014204137.1	70.9	3e-13	PREDICTED: general odorant-binding protein 56d-like [Copidosoma floridanum]	--	--	--	--	--	--	--	--	--	--	--	--	--	--	-	-	-
QM_comp08638	Obp56h	476	16859	311.841	XP_014204137.1	119	2e-32	PREDICTED: general odorant-binding protein 56d-like [Copidosoma floridanum]	sp|Q9V8Y9|OB56H_DROME	53.5	1.79e-08	General odorant-binding protein 56h OS=Drosophila melanogaster GN=Obp56h PE=2 SV=2	--	--	--	--	--	--	--	--	--	--	-	-	-
QM_comp08676	Obp56a	507	15861	275.442	XP_001601068.1	199	6e-64	PREDICTED: general odorant-binding protein 56d [Nasonia vitripennis]	sp|Q9V8Y2|OB56A_DROME	70.1	1.16e-14	General odorant-binding protein 56a OS=Drosophila melanogaster GN=Obp56a PE=1 SV=1	--	--	--	--	--	--	--	--	--	--	-	-	-
QM_comp08846	--	492	3515	62.9025	XP_014204137.1	58.2	2e-08	PREDICTED: general odorant-binding protein 56d-like [Copidosoma floridanum]	--	--	--	--	--	--	--	--	--	--	--	--	--	--	-	-	-
QM_comp08899	--	580	2882	43.7496	XP_001606346.1	71.6	2e-13	PREDICTED: general odorant-binding protein 56d [Nasonia vitripennis]	--	--	--	--	--	--	--	--	--	--	--	--	--	--	-	-	-
QM_comp08900	--	484	6918	125.847	XP_001606346.1	73.2	2e-14	PREDICTED: general odorant-binding protein 56d [Nasonia vitripennis]	--	--	--	--	--	--	--	--	--	--	--	--	--	--	-	-	-
QM_comp09338	--	510	3457	59.6812	XP_001600573.1	98.2	5e-24	PREDICTED: general odorant-binding protein 56d [Nasonia vitripennis]	--	--	--	--	--	--	--	--	--	--	--	--	--	--	-	-	-
QM_comp09339	--	507	10137	176.039	XP_001600573.1	99.8	1e-24	PREDICTED: general odorant-binding protein 56d [Nasonia vitripennis]	--	--	--	--	--	--	--	--	--	--	--	--	--	--	-	-	-
QM_comp09356	Obp72	647	356	4.8446	XP_014208113.1	179	6e-55	PREDICTED: general odorant-binding protein 72 [Copidosoma floridanum]	sp|A7UR17|OBP72_ANOGA	72.4	3.27e-15	General odorant-binding protein 72 (Fragment) OS=Anopheles gambiae GN=Obp72 PE=3 SV=1	--	--	--	--	--	--	--	--	--	--	-	-	-
QM_comp09551	--	688	724	9.2653	XP_014204137.1	62.4	1e-09	PREDICTED: general odorant-binding protein 56d-like [Copidosoma floridanum]	--	--	--	--	--	--	--	--	--	--	--	--	--	--	-	-	-
QM_comp10209	Obp56a	523	2141	36.0432	XP_001601290.1	116	5e-31	PREDICTED: general odorant-binding protein 56a [Nasonia vitripennis]	sp|Q9V8Y2|OB56A_DROME	55.1	6.51e-09	General odorant-binding protein 56a OS=Drosophila melanogaster GN=Obp56a PE=1 SV=1	--	--	--	--	--	--	--	--	--	--	-	-	-
QM_comp10426	--	498	433	7.6554	XP_001600573.1	61.2	1e-09	PREDICTED: general odorant-binding protein 56d [Nasonia vitripennis]	--	--	--	--	--	--	--	--	--	--	--	--	--	--	-	-	-
QM_comp10855	--	879	832	8.3338	XP_001601068.1	58.5	7e-08	PREDICTED: general odorant-binding protein 56d [Nasonia vitripennis]	--	--	--	--	--	--	--	--	--	--	--	--	--	--	-	-	-
QM_comp11668	--	700	3606	45.3561	XP_014204137.1	70.9	8e-13	PREDICTED: general odorant-binding protein 56d-like [Copidosoma floridanum]	--	--	--	--	--	--	--	--	--	--	--	--	--	--	-	-	-
QM_comp12532	Obp56d	510	204	3.5218	XP_001601068.1	196	2e-62	PREDICTED: general odorant-binding protein 56d [Nasonia vitripennis]	sp|Q8SY61|OB56D_DROME	58.5	2.38e-10	General odorant-binding protein 56d OS=Drosophila melanogaster GN=Obp56d PE=1 SV=2	--	--	--	--	--	--	--	--	--	--	-	-	-
QM_comp12533	Obp56d	669	1615	21.2547	XP_001601068.1	196	9e-62	PREDICTED: general odorant-binding protein 56d [Nasonia vitripennis]	sp|Q8SY61|OB56D_DROME	62.8	1.88e-11	General odorant-binding protein 56d OS=Drosophila melanogaster GN=Obp56d PE=1 SV=2	--	--	--	--	--	--	--	--	--	--	-	-	-
QM_comp14843	--	1465	23993	144.197	XP_014204137.1	80.1	4e-15	PREDICTED: general odorant-binding protein 56d-like [Copidosoma floridanum]	--	--	--	--	--	--	--	--	--	--	--	--	--	--	-	-	-
QM_comp18897	--	568	177	2.7437	XP_001600573.1	54.7	5e-07	PREDICTED: general odorant-binding protein 56d [Nasonia vitripennis]	--	--	--	--	--	--	--	--	--	--	--	--	--	--	-	-	-
QM_comp20903	--	596	938	13.8569	XP_014206340.1	53.5	1e-06	PREDICTED: general odorant-binding protein 56d-like [Copidosoma floridanum]	--	--	--	--	--	--	--	--	--	--	--	--	--	--	-	-	-
QM_comp21133	2.2761	0.7054	0.1815	0	0.6165	2.0282	21	6	2	0	6	20	--	PREDICTED: general odorant-binding protein 56d-like [Ceratosolen solmsi marchali]	-	-	-	-	-	-	-
QM_comp21238	1.9419	0.2478	0.6695	0.3026	0.4332	1.817	17	2	7	2	4	17	Obp71	PREDICTED: general odorant-binding protein 71-like isoform X2 [Nasonia vitripennis]	-	-	-	-	-	-	-
QM_comp21371	1.0291	1.4884	1.1489	1.3632	2.6016	0.1605	6	8	8	6	16	1	--	PREDICTED: general odorant-binding protein 56d [Nasonia vitripennis]	-	-	-	-	-	-	-
QM_comp21830	78.0361	42.5536	73.0656	147.212	70.871	63.8182	1834	922	2051	2612	1757	1603	Obp69a	PREDICTED: general odorant-binding protein 69a [Nasonia vitripennis]	-	-	-	-	-	-	-
QM_comp21900	--	238	18	0.6659	XP_001600573.1	77.8	2e-17	PREDICTED: general odorant-binding protein 56d [Nasonia vitripennis]	--	--	--	--	--	--	--	--	--	--	--	--	--	--	-	-	-
QM_comp23080	--	223	15	0.5922	XP_001600573.1	52.4	2e-07	PREDICTED: general odorant-binding protein 56d [Nasonia vitripennis]	--	--	--	--	--	--	--	--	--	--	--	--	--	--	-	-	-
QM_comp23536	--	487	55	0.9944	XP_014221963.1	56.2	6e-08	PREDICTED: general odorant-binding protein 56a-like [Trichogramma pretiosum]	--	--	--	--	--	--	--	--	--	--	--	--	--	--	-	-	-
QM_comp23819	--	378	28	0.6522	XP_014208113.1	122	5e-34	PREDICTED: general odorant-binding protein 72 [Copidosoma floridanum]	--	--	--	--	--	--	--	--	--	--	--	--	--	--	-	-	-
QM_comp24139	--	1063	23860	197.626	XP_014206340.1	60.1	3e-08	PREDICTED: general odorant-binding protein 56d-like [Copidosoma floridanum]	--	--	--	--	--	--	--	--	--	--	--	--	--	--	-	-	-
QM_comp24881	--	456	197	3.8037	XP_014206340.1	52	2e-06	PREDICTED: general odorant-binding protein 56d-like [Copidosoma floridanum]	--	--	--	--	--	--	--	--	--	--	--	--	--	--	-	-	-
QM_comp24882	--	483	98	1.7864	XP_014206340.1	52	3e-06	PREDICTED: general odorant-binding protein 56d-like [Copidosoma floridanum]	--	--	--	--	--	--	--	--	--	--	--	--	--	--	-	-	-
QM_comp26560	Obp83a	572	2617	40.2824	XP_016842824.1	208	6e-67	PREDICTED: general odorant-binding protein 83a [Nasonia vitripennis]	sp|P54193|OB83A_DROME	53.1	5.4e-08	General odorant-binding protein 83a OS=Drosophila melanogaster GN=Obp83a PE=1 SV=1	--	--	--	--	--	--	--	--	--	--	-	-	-
QM_comp26834	--	545	15454	249.662	AHE40949.1	169	6e-52	odorant-binding protein 7 precursor [Copidosoma floridanum]	--	--	--	--	--	--	--	--	--	--	--	--	--	--	-	-	-
QM_comp03957	--	562	818	12.8152	XP_014208150.1	111	6e-29	PREDICTED: pheromone-binding protein Gp-9 [Copidosoma floridanum]	--	--	--	--	--	--	--	--	--	--	--	--	--	--	-	-	-
QM_comp04156	--	497	5280	93.5375	XP_016845238.1	65.9	2e-11	PREDICTED: pheromone-binding protein-related protein 6 [Nasonia vitripennis]	--	--	--	--	--	--	--	--	--	--	--	--	--	--	-	-	-
QM_comp06538	Obp83b	520	142	2.4043	XP_014206792.1	219	8e-72	PREDICTED: pheromone-binding protein-related protein 6-like [Copidosoma floridanum]	sp|Q23970|PBP6_DROME	68.9	4.66e-14	Pheromone-binding protein-related protein 6 OS=Drosophila melanogaster GN=Obp83b PE=1 SV=2	--	--	--	--	--	--	--	--	--	--	-	-	-
QM_comp06539	Obp83b	593	2951	43.815	XP_014206792.1	226	6e-74	PREDICTED: pheromone-binding protein-related protein 6-like [Copidosoma floridanum]	sp|Q23970|PBP6_DROME	67	4.12e-13	Pheromone-binding protein-related protein 6 OS=Drosophila melanogaster GN=Obp83b PE=1 SV=2	--	--	--	--	--	--	--	--	--	--	-	-	-
QM_comp10678	--	1344	3289	21.5463	XP_016845238.1	107	8e-25	PREDICTED: pheromone-binding protein-related protein 6 [Nasonia vitripennis]	--	--	--	--	--	--	--	--	--	--	--	--	--	--	-	-	-
QM_comp18896	--	1057	622	5.1811	XP_014234500.1	53.5	5e-06	PREDICTED: pheromone-binding protein Gp-9-like [Trichogramma pretiosum]	--	--	--	--	--	--	--	--	--	--	--	--	--	--	-	-	-

## Sheet: ORs
E. The candidate odorant receptors transcripts identified in Quadrastichus mendeli transcriptomes.
geneID	Symbol	geneLength	unique-mapped-reads(113577415)	RPKM	Nr-ID	Nr-Score	Nr-Evalue	Nr-annotation	Swissprot-ID	Swissprot-Score	Swissprot-Evalue	Swissprot-annotation	KOG-Protein-or-Domain	KOG-Score	KOG-Evalue	KOG-ID	KOG-Function-Description	KO-ID	KEGG-Evalue	KEGG-Score	KEGG-Gene	Pathway	GO-BiologicalProcess	GO-MolecularFunction	GO-CellularComponent
QM_comp01268	Or49a	772	116	1.323	NP_001177552.1	126	2e-31	odorant receptor 161 [Nasonia vitripennis]	sp|Q9V6A9|OR49A_DROME	55.5	1.37e-07	Odorant receptor 49a OS=Drosophila melanogaster GN=Or49a PE=1 SV=3	--	--	--	--	--	K08471//gustatory receptor	2.15e-20	94.7	nvi:100463111	--	-	-	-
QM_comp02751	Or65a	758	250	2.9039	NP_001177590.1	165	5e-46	odorant receptor 232 [Nasonia vitripennis]	sp|P82982|OR65A_DROME	51.6	2.61e-06	Odorant receptor 65a OS=Drosophila melanogaster GN=Or65a PE=2 SV=1	--	--	--	--	--	K08471//gustatory receptor	6.03e-47	165	nvi:100463157	--	-	-	-
QM_comp03785	--	232	14	0.5313	NP_001164405.1	90.9	1e-20	odorant receptor 154 [Nasonia vitripennis]	--	--	--	--	--	--	--	--	--	--	--	--	--	--	-	-	-
QM_comp05484	--	390	2	0.0452	NP_001177703.1	121	4e-31	odorant receptor 160 [Nasonia vitripennis]	--	--	--	--	--	--	--	--	--	--	--	--	--	--	GO:0044699//single-organism process;GO:0050896//response to stimulus	-	-
QM_comp05485	--	715	166	2.0441	NP_001177703.1	291	5e-95	odorant receptor 160 [Nasonia vitripennis]	--	--	--	--	--	--	--	--	--	--	--	--	--	--	GO:0050906//detection of stimulus involved in sensory perception;GO:0050877//neurological system process;GO:0042221//response to chemical;GO:0050789//regulation of biological process;GO:0003008//system process;GO:0007600//sensory perception;GO:0032501//multicellular organismal process;GO:0050907//detection of chemical stimulus involved in sensory perception;GO:0050896//response to stimulus;GO:000…	GO:0004871//signal transducer activity;GO:0038023//signaling receptor activity;GO:0005488//binding;GO:0004872//receptor activity;GO:0004888//transmembrane signaling receptor activity;GO:0099600//transmembrane receptor activity;GO:0060089//molecular transducer activity	GO:0044425//membrane part;GO:0031224//intrinsic component of membrane;GO:0016020//membrane
QM_comp05486	--	584	53	0.799	NP_001177703.1	213	2e-65	odorant receptor 160 [Nasonia vitripennis]	--	--	--	--	--	--	--	--	--	--	--	--	--	--	GO:0007606//sensory perception of chemical stimulus;GO:0050896//response to stimulus;GO:0050877//neurological system process;GO:0007600//sensory perception;GO:0003008//system process;GO:0032501//multicellular organismal process	-	GO:0016020//membrane
QM_comp05500	--	1038	160	1.3572	NP_001177505.1	160	2e-43	odorant receptor 65 [Nasonia vitripennis]	--	--	--	--	--	--	--	--	--	--	--	--	--	--	-	-	-
QM_comp14333	Orco	2588	1562	5.314	AIY24336.1	932	0	odorant receptor Or83b [Chouioia cunea]	sp|Q7QCC7|ORCO_ANOGA	618	0	Odorant receptor coreceptor OS=Anopheles gambiae GN=Orco PE=1 SV=3	--	--	--	--	--	K08471//gustatory receptor	0	839	nvi:100118829	--	GO:0050877//neurological system process;GO:0042221//response to chemical;GO:0009593//detection of chemical stimulus;GO:0050907//detection of chemical stimulus involved in sensory perception;GO:0051606//detection of stimulus;GO:0007600//sensory perception;GO:0050896//response to stimulus;GO:0065007//biological regulation;GO:0032501//multicellular organismal process;GO:0003008//system process;GO:00…	GO:0099600//transmembrane receptor activity;GO:0004871//signal transducer activity;GO:0004888//transmembrane signaling receptor activity;GO:0038023//signaling receptor activity;GO:0004872//receptor activity;GO:0060089//molecular transducer activity;GO:0005488//binding	GO:0016020//membrane;GO:0031224//intrinsic component of membrane;GO:0044425//membrane part
QM_comp15607	Or49b	759	85	0.986	XP_016845869.1	182	2e-52	PREDICTED: odorant receptor 232 isoform X1 [Nasonia vitripennis]	sp|Q9V6H2|OR49B_DROME	67.8	7.04e-12	Odorant receptor 49b OS=Drosophila melanogaster GN=Or49b PE=2 SV=1	--	--	--	--	--	K08471//gustatory receptor	3.48e-53	181	nvi:100463157	--	-	-	-
QM_comp19418	--	442	55	1.0956	XP_011500486.1	95.1	3e-21	PREDICTED: odorant receptor 13a-like [Ceratosolen solmsi marchali]	--	--	--	--	--	--	--	--	--	K08471//gustatory receptor	1.97e-19	88.6	hst:105191306	--	-	-	-
QM_comp20309	--	217	20	0.8115	XP_011501528.1	106	2e-26	PREDICTED: odorant receptor 13a-like [Ceratosolen solmsi marchali]	--	--	--	--	--	--	--	--	--	--	--	--	--	--	GO:0032501//multicellular organismal process;GO:0007600//sensory perception;GO:0050877//neurological system process;GO:0050896//response to stimulus;GO:0003008//system process;GO:0007606//sensory perception of chemical stimulus	-	GO:0016020//membrane
QM_comp20582	--	344	25	0.6399	NP_001177475.1	108	1e-26	odorant receptor 20 [Nasonia vitripennis]	--	--	--	--	--	--	--	--	--	K08471//gustatory receptor	6.15e-23	96.7	nvi:100463040	--	GO:0044699//single-organism process;GO:0050896//response to stimulus	-	-
QM_comp20892	--	209	7	0.2949	XP_003400880.1	68.9	9e-13	PREDICTED: odorant receptor 67c-like [Bombus terrestris]	--	--	--	--	--	--	--	--	--	K08471//gustatory receptor	1.39e-11	62.8	ame:100576734	--	-	-	-
QM_comp21193	--	325	26	0.7044	XP_017884400.1	54.7	3e-07	PREDICTED: odorant receptor 13a-like [Ceratina calcarata]	--	--	--	--	--	--	--	--	--	--	--	--	--	--	-	-	-
QM_comp21252	--	362	36	0.8756	XP_016837028.1	173	8e-52	PREDICTED: odorant receptor 142 isoform X1 [Nasonia vitripennis]	--	--	--	--	--	--	--	--	--	K08471//gustatory receptor	3.3e-52	173	nvi:100463111	--	GO:0007600//sensory perception;GO:0007606//sensory perception of chemical stimulus;GO:0050896//response to stimulus;GO:0050877//neurological system process;GO:0032501//multicellular organismal process;GO:0003008//system process	-	GO:0016020//membrane
QM_comp21494	--	222	14	0.5552	NP_001177535.1	71.6	1e-13	odorant receptor 126 [Nasonia vitripennis]	--	--	--	--	--	--	--	--	--	K08471//gustatory receptor	3.48e-15	69.3	cfo:105258821	--	GO:0050896//response to stimulus;GO:0044699//single-organism process	-	-
QM_comp22350	--	253	16	0.5568	--	--	--	--	--	--	--	--	--	--	--	--	--	--	--	--	--	--	-	-	-
QM_comp22574	--	224	13	0.511	XP_011501528.1	82.4	1e-17	PREDICTED: odorant receptor 13a-like [Ceratosolen solmsi marchali]	--	--	--	--	--	--	--	--	--	K08471//gustatory receptor	2.13e-11	62.8	nvi:100328561	--	GO:0050896//response to stimulus;GO:0044699//single-organism process	-	GO:0016020//membrane
QM_comp22594	--	208	9	0.381	NP_001177522.1	112	1e-28	odorant receptor 103 [Nasonia vitripennis]	--	--	--	--	--	--	--	--	--	K08471//gustatory receptor	1.26e-29	112	nvi:100463089	--	GO:0044699//single-organism process;GO:0050896//response to stimulus	-	-
QM_comp22810	--	871	114	1.1524	OAD56061.1	352	3e-108	Odorant receptor Or1 [Eufriesea mexicana]	--	--	--	--	--	--	--	--	--	--	--	--	--	--	-	-	-
QM_comp23253	--	299	25	0.7362	NP_001177474.1	127	7e-34	odorant receptor 19 [Nasonia vitripennis]	sp|O46077|OR2A_DROME	53.5	1.75e-08	Odorant receptor 2a OS=Drosophila melanogaster GN=Or2a PE=2 SV=2	--	--	--	--	--	K08471//gustatory receptor	4.03e-30	115	nvi:100463039	--	GO:0007606//sensory perception of chemical stimulus;GO:0050877//neurological system process;GO:0007600//sensory perception;GO:0032501//multicellular organismal process;GO:0003008//system process;GO:0050896//response to stimulus	-	GO:0016020//membrane
QM_comp23347	--	936	116	1.0912	XP_014235093.1	467	7e-163	PREDICTED: odorant receptor Or2-like [Trichogramma pretiosum]	sp|P81910|OR22B_DROME	55.8	1.5e-07	Odorant receptor 22b OS=Drosophila melanogaster GN=Or22b PE=1 SV=3	--	--	--	--	--	K08471//gustatory receptor	3.01e-48	171	soc:105200422	--	GO:0050896//response to stimulus;GO:0051606//detection of stimulus;GO:0007600//sensory perception;GO:0032501//multicellular organismal process;GO:0007606//sensory perception of chemical stimulus;GO:0009593//detection of chemical stimulus;GO:0003008//system process;GO:0042221//response to chemical;GO:0050789//regulation of biological process;GO:0050794//regulation of cellular process;GO:0050877//n…	GO:0004871//signal transducer activity;GO:0060089//molecular transducer activity;GO:0038023//signaling receptor activity;GO:0005488//binding;GO:0004872//receptor activity;GO:0004888//transmembrane signaling receptor activity;GO:0099600//transmembrane receptor activity	GO:0016020//membrane;GO:0031224//intrinsic component of membrane;GO:0044425//membrane part
QM_comp23466	--	215	10	0.4095	NP_001177467.1	92.8	2e-21	odorant receptor 10 [Nasonia vitripennis]	--	--	--	--	--	--	--	--	--	K08471//gustatory receptor	2.79e-22	92.8	nvi:100463034	--	-	-	-
QM_comp23865	--	541	53	0.8626	XP_017764085.1	55.8	1e-06	PREDICTED: odorant receptor 13a-like [Eufriesea mexicana]	--	--	--	--	--	--	--	--	--	K08471//gustatory receptor	1.01e-06	53.1	nvi:100463040	--	-	-	-
QM_comp24669	--	209	22	0.9268	NP_001177467.1	56.2	2e-08	odorant receptor 10 [Nasonia vitripennis]	--	--	--	--	--	--	--	--	--	K08471//gustatory receptor	3.19e-09	56.2	nvi:100463034	--	-	-	-
QM_comp24798	--	234	16	0.602	NP_001164404.1	79	3e-16	odorant receptor 141 [Nasonia vitripennis]	--	--	--	--	--	--	--	--	--	K08471//gustatory receptor	3.83e-17	79	nvi:100328554	--	GO:0050896//response to stimulus;GO:0044699//single-organism process	-	-
QM_comp24809	--	224	15	0.5896	NP_001164418.1	115	4e-30	odorant receptor 246 [Nasonia vitripennis]	--	--	--	--	--	--	--	--	--	--	--	--	--	--	GO:0050794//regulation of cellular process;GO:0032501//multicellular organismal process;GO:0007606//sensory perception of chemical stimulus;GO:0003008//system process;GO:0050896//response to stimulus;GO:0051606//detection of stimulus;GO:0050906//detection of stimulus involved in sensory perception;GO:0065007//biological regulation;GO:0009593//detection of chemical stimulus;GO:0050877//neurologica…	GO:0038023//signaling receptor activity;GO:0099600//transmembrane receptor activity;GO:0005488//binding;GO:0004888//transmembrane signaling receptor activity;GO:0060089//molecular transducer activity;GO:0004871//signal transducer activity;GO:0004872//receptor activity	GO:0031224//intrinsic component of membrane;GO:0044425//membrane part;GO:0016020//membrane
QM_comp26249	--	220	38	1.5208	NP_001177543.1	62	2e-10	odorant receptor 140 [Nasonia vitripennis]	--	--	--	--	--	--	--	--	--	K08471//gustatory receptor	7.31e-09	55.5	nvi:100328554	--	-	-	-
QM_comp26294	--	236	18	0.6715	XP_014212965.1	57.4	1e-09	PREDICTED: odorant receptor coreceptor-like [Copidosoma floridanum]	--	--	--	--	--	--	--	--	--	--	--	--	--	--	-	-	-
QM_comp26358	--	208	13	0.5503	NP_001177517.1	68.2	1e-12	odorant receptor 94 [Nasonia vitripennis]	sp|Q9VCS9|OR94A_DROME	47	1.14e-06	Odorant receptor 94a OS=Drosophila melanogaster GN=Or94a PE=3 SV=1	--	--	--	--	--	K08471//gustatory receptor	1.89e-13	68.2	nvi:100463084	--	-	-	-

## Sheet: SNMPs
F. The candidate sensory neuron membrane proteins transcripts identified in Quadrastichus mendeli transcriptomes.
geneID	Symbol	geneLength	unique-mapped-reads(113577415)	RPKM	Nr-ID	Nr-Score	Nr-Evalue	Nr-annotation	Swissprot-ID	Swissprot-Score	Swissprot-Evalue	Swissprot-annotation	KOG-Protein-or-Domain	KOG-Score	KOG-Evalue	KOG-ID	KOG-Function-Description	KO-ID	KEGG-Evalue	KEGG-Score	KEGG-Gene	Pathway	GO-BiologicalProcess	GO-MolecularFunction	GO-CellularComponent
QM_comp01985	Snmp1	509	92	1.5914	XP_011499318.1	164	6e-46	PREDICTED: sensory neuron membrane protein 1 [Ceratosolen solmsi marchali]	sp|Q9GPH7|SNMP1_MANSE	140	1.68e-38	Sensory neuron membrane protein 1 OS=Manduca sexta PE=2 SV=1	7300716	128	5.26e-35	KOG3776	Plasma membrane glycoprotein CD36 and related membrane receptors	--	--	--	--	--	-	-	GO:0016020//membrane
QM_comp02306	SNMP01	1640	444	2.3837	XP_001606602.1	513	1e-175	PREDICTED: sensory neuron membrane protein 1-like [Nasonia vitripennis]	sp|P86905|SNMP1_APIME	387	6.93e-128	Sensory neuron membrane protein 1 OS=Apis mellifera PE=3 SV=1	7300716	196	1.45e-55	KOG3776	Plasma membrane glycoprotein CD36 and related membrane receptors	--	--	--	--	--	-	-	GO:0016020//membrane
QM_comp09079	SNMP1	858	124	1.2725	XP_001606602.1	263	4e-82	PREDICTED: sensory neuron membrane protein 1-like [Nasonia vitripennis]	sp|E2IHA6|SNMP1_PLUXY	203	2.04e-60	Sensory neuron membrane protein 1 OS=Plutella xylostella GN=SNMP1 PE=2 SV=1	7300716	162	9.66e-46	KOG3776	Plasma membrane glycoprotein CD36 and related membrane receptors	--	--	--	--	--	-	-	GO:0016020//membrane
QM_comp09080	PHUM603690	367	32	0.7677	XP_014229471.1	181	7e-53	PREDICTED: sensory neuron membrane protein 1-like [Trichogramma pretiosum]	sp|P86905|SNMP1_APIME	140	3.76e-39	Sensory neuron membrane protein 1 OS=Apis mellifera PE=3 SV=1	7300716	105	3.29e-27	KOG3776	Plasma membrane glycoprotein CD36 and related membrane receptors	--	--	--	--	--	-	-	GO:0016020//membrane
QM_comp09081	SNMP1	2178	564	2.28	XP_001606602.1	745	0	PREDICTED: sensory neuron membrane protein 1-like [Nasonia vitripennis]	sp|P86905|SNMP1_APIME	520	1.4e-177	Sensory neuron membrane protein 1 OS=Apis mellifera PE=3 SV=1	7300716	315	5.16e-99	KOG3776	Plasma membrane glycoprotein CD36 and related membrane receptors	--	--	--	--	--	-	-	GO:0016020//membrane;GO:0031224//intrinsic component of membrane;GO:0044425//membrane part
QM_comp09082	SNMP01	956	188	1.7314	XP_001606602.1	396	2e-133	PREDICTED: sensory neuron membrane protein 1-like [Nasonia vitripennis]	sp|P86905|SNMP1_APIME	286	3.45e-92	Sensory neuron membrane protein 1 OS=Apis mellifera PE=3 SV=1	Hs5031631	150	3.28e-41	KOG3776	Plasma membrane glycoprotein CD36 and related membrane receptors	--	--	--	--	--	-	-	GO:0016020//membrane
QM_comp21591	SNMP01	355	30	0.744	XP_008215384.2	134	3e-35	PREDICTED: sensory neuron membrane protein 1-like [Nasonia vitripennis]	sp|D2A0H5|SNMP1_TRICA	97.4	1.25e-23	Sensory neuron membrane protein 1 OS=Tribolium castaneum GN=SNMP01 PE=3 SV=1	Hs21361200	57.8	1.9e-10	KOG3776	Plasma membrane glycoprotein CD36 and related membrane receptors	--	--	--	--	--	-	-	-
QM_comp25578	PHUM603690	537	50	0.8198	XP_008215384.2	175	9e-50	PREDICTED: sensory neuron membrane protein 1-like [Nasonia vitripennis]	sp|P86905|SNMP1_APIME	124	2.35e-32	Sensory neuron membrane protein 1 OS=Apis mellifera PE=3 SV=1	7296202	83.6	9.43e-19	KOG3776	Plasma membrane glycoprotein CD36 and related membrane receptors	--	--	--	--	--	-	-	-
